# Supplementary material for: Leaf mycobiome and the success of Hymenoscyphus fraxineus in completing its life cycle depend on the canopy position of common ash
Source: Front Microbiol. 2025 Dec 9;16:1696858. doi: 10.3389/fmicb.2025.1696858 (PMC12722789; doi:10.3389/fmicb.2025.1696858)
Supplement: Supplementary file 2 [file Table_1.xlsx]

## Sheet: Sheet1
Table S1. Molecular identification of fungi at a 99% sequence identity level in this study
	Features ID in UNITE database	Sequence	Kingdom	Phylum	Class	Order	Family	Genus	Species	Tree reads	Sapling reads
OTU1	SH0086580.09FU_KT161053_reps_singleton	ACCTGCGGAGGGATCATTAATGAGAACTTGCCCTAACGGGTAGATCTCCCACCCTTTGTTAACCAAACATTGTTGCTTTGTCTGGCCCGACCCTCGGGTCCGCCGGCCTTCGGGCTGGTCAGCGCCGGACAGAGGAAACTAAAACCTTTATCACTGTCGTCAGAGTACTATATAATAGTTAA	Fungi	Ascomycota	Ascomycota_cls_Incertae_sedis	Ascomycota_ord_Incertae_sedis	Ascomycota_fam_Incertae_sedis	Ascomycota_gen_Incertae_sedis	Ascomycota_sp	198820	9514
OTU10	SH1836870.09FU_AY444776_reps	ACCTGCGGAAGGATCATTAATACATGTTGAGCGCACTTTAATGTGACTCTTTGTATCACTATTACCACCCAACCCAGAGGTGCATTGTGGCCTTTAACGAGGTTAGCAGTGTATCAGTACGTATCCCAAAGGCAACTTTGAGTTACATTACCCATAATTTACCCCCATTTACACTTAATAAGTTTTAAGAATGATACCTATAATTATAT	Fungi	Basidiomycota	Pucciniomycetes	Pucciniales	Melampsoraceae	Melampsora	Melampsora_amygdalinae	5698	209
OTU100	SH1639973.09FU_UDB0747679_reps	ACCTGCGGAGGGATCATTAATGAGAACTTGCCCTAACGGGTAGATCTCCCACCCTTTGTTAACCAAACATTGTTGCTTTGTCTGGCCCGACCCTTGGGTCCGCCGGCCTTCGGGCTGGTCAGCGCCGGACAGAGGAAACTAAAACCTTTATCACTGTCGTCAGAGTACTATATAATAGTTAA	Fungi	Ascomycota	Leotiomycetes	Thelebolales	Pseudeurotiaceae	Pseudeurotiaceae_gen_Incertae_sedis	Pseudeurotiaceae_sp	86	0
OTU101	SH1990423.09FU_UDB07030603_reps	ACCTGCGGAGGGATCATTAATGAACCTTTGAGGGTTGAGCTGGTAATTAATTTTGCATGTGCTTGCCCTCTCATCCTTTATACACCTGTGCACTTTTTTGAAGAGGATTAGTAGGCTCTTTGTTAAGAGGAGTCAAAAGTCCTCTTTGATATACACATACACTTTATTTTATTGGAATGTTCAAACGCTTAACAGCATTTAAATAC	Fungi	Basidiomycota	Agaricomycetes	Cantharellales	Hydnaceae	Sistotrema	Sistotrema_sp	52	3
OTU102	SH1486644.09FU_UDB01588364_reps	ACCTGCGGAGGGATCATTACCGAAGTACAGGCCCCTTCGGGGGCTACACTTCCACCCTTTGTTTACCACACACGTTGCTTTGGCGGGCCGCCTAGCTACTGGCTTCGGCTGGTAAGTGCCCGCCGGAGAACCCCAAACCCAAACCATTTTACAGTGTCGTCTGAATACAAGTTTAAATATTTAA	Fungi	Ascomycota	Leotiomycetes	Helotiales	Dermateaceae	Calloria	Calloria_sp	22	57
OTU103	SH2048390.09FU_AF519893_refs	ACCTGCGGAAGGATCATTATTGAAACTTCTTTGGAGATTAGTACTGTTGCTGGCCTTGTAATGAGGCATGTGCACGTCTATCTCTAATCTATTCATCCACCTGTGCACTTTTTGTAGGAGTTCTTTAAAGGTTGGCTTGTGTAGGCTGAAAGGCTTGTGCAATGTTGACTTGAAGAGGCTTCTATGTCTTACAAACCTATTGAAGTATGTTCAGAATGTCTTTTATTGGGACTTAAATGACCCTTTAAACTTATAC	Fungi	Basidiomycota	Agaricomycetes	Agaricales	Omphalotaceae	Gymnopus	Gymnopus_androsaceus	113	0
OTU104	SH1464400.09FU_UDB03153266_reps	TTATTGAATATGCTTGATAGGTTGTAGCTGGCTCTTCGGAGTATGTGCACGCTTATCTTGACTTAATTCATCCACCTGTGCACCTTTTGTAGTCTTGGGGGTTGAGATCGGTCGACTATCGGATGGCCAAGGTCATTCCGGATGTGAGGAATGCTGAGTGCGAAAGCATACAGCTCTTCTCAAATGACTTGTCTTCCTCGAGTACTATGTATTCATATACCACATAGTATGTTGTAGAATGTGATCAATGGGTCTATGTACCTATAATAATTATATACAACTTT	Fungi	Basidiomycota	Agaricomycetes	Agaricales	Agaricales_fam_Incertae_sedis	Agaricales_gen_Incertae_sedis	Agaricales_sp	107	4
OTU105	SH1737083.09FU_UDB0823742_reps	ACCTGCGGAGGGATCATTAATGAATTTTAAGATTGAAGTTGTAGCTGGCCTTTCGGGGCATGTGCACGCTTCTTTCGAATAAATCCAACACACATTTGTGCACCTCAGCGTGGGTCGAGAAAGCGTTTCGGCGTCAGTATTGGCTTGCGTCCTTTTTATCCAAAACTTAATGTATGTCCTAGAATGTCTTTGATGTATTAAATACACATCTCAATAC	Fungi	Basidiomycota	Agaricomycetes	Russulales	Stereaceae	Acanthobasidium	Acanthobasidium_sp	57	3
OTU106	SH1545360.09FU_GQ203793_refs	ACCTGCGGAGGGATCATTATCGTAGGGCTTCGGCCCTGTCGAGATAGAACCCTTGCCTTTATGAGTACCGTCCGTTTCCTCGGCAGGTCCGCCTGCCGATGGACAAAAAAAATAAACCCTTTATCACCTGTATCAGTCTGAAAAAACAAATAAAAATTAA	Fungi	Ascomycota	Dothideomycetes	Pleosporales	Sporormiaceae	Sporormiella	Sporormiella_vexans	51	1
OTU107	SH1958722.09FU_UDB000841_refs	ACCTGCGGAGGGATCATTATCGAATCGTAGGCGAGGGTTGTCGCTGGCCTCTCGGGGCATGTGCACGCCCGAGCCCTTGAATCCCAAACACCACATGTGAACCCACCGTAGGCCTTCGGGCCTATGTCTTATCATATAATCTGAATGTCTAATAGAATGTAAACCCATTTCGTTGCCTTGAAAACGTAACGAAAGAAAACTATAC	Fungi	Basidiomycota	Agaricomycetes	Atheliales	Tylosporaceae	Tylospora	Tylospora_asterophora	96	8
OTU108	SH1886072.09FU_EF447381_reps	ACCTGCGGAGGGATCATTGCTGGAAGCGCCGCAAGGTGCACCCAGAAACCCTTTGTGAACTTATACCTACATCGTTGCCTCGGCGCTGGCTGCCTCTCCCCTCGGGGAGGGGGCCCCCTCCCGGTCGTAAAAACCCGGGCGAGGACAGCAGGCCCGCCGGTGGCCTACTAAACTCTTGTCTTTTTGAGTAAAATCTGAGTAAGCTTCTAAATGAATTAA	Fungi	Ascomycota	Sordariomycetes	Diaporthales	Valsaceae	Cytospora	Cytospora_pruinosa	69	1
OTU109	SH1705410.09FU_MH827035_refs	ACCTGCGGAAGGATCATTACACAAATATGAAGGCGGGCTGGAACCTCTCGGGGTTACAGCCTTGCTGAATTATTCACCCTTGTCTTTTGCGTACTTCTTGTTTCCTTGGTGGGTTCGCCCACCACTAGGACAAACATAAACCTTTTGTAATTGCAATCAGCGTCAGTAACAAATTAATAATTAC	Fungi	Ascomycota	Dothideomycetes	Pleosporales	Pleosporaceae	Alternaria	Alternaria_prunicola	42	1
OTU11	SH1489733.09FU_GU237833_refs	ACCTGCGGAGGGATCATTACCTAGAGTTGTAGGCTTTGCCTGCTATCTCTTACCCATGTCTTTTGAGTACCTTCGTTTCCTCGGCGGGTTCGCCCGCCGATTGGACAATTTAAACCATTTGCAGTTGCAATCAGCGTCTGAAAAAACATAATAGTTAC	Fungi	Ascomycota	Dothideomycetes	Pleosporales	Didymellaceae	Didymella	Didymella_arachidicola	7891	3176
OTU110	SH0032207.09FU_FM178241_reps_singleton	ACCTGCGGAGGGATCATTACTGAGTTTTTAACTCTCCAAACCATGTGAACTTACCACTGTTGCCTCGGTGGATGGTGCTGTCTCTCGGGACGGTACCACCGCCGGTGGACTACCTAAACTCTGTTAATTTTTGTCAATCTGAATCAAACTAAGAAATAAGTTAA	Fungi	Ascomycota	Sordariomycetes	Xylariales	Xylariales_fam_Incertae_sedis	Xylariales_gen_Incertae_sedis	Xylariales_sp	71	2
OTU111	SH1960048.09FU_UDB024785_refs	ACCTGCGGAGGGATCATTATCGTAACAAACGGGGGCGTGCCAGCTCTGCTCCGGCTCAATCGGCCGTGAGCGGGTGACCGCGTCTTCTGTCCACACAAACCCCTGTGCACCTTTCGGCGAAGGTGGGCGCGAGCCCGTCTGACCCGCATCACAAACTCAGTATTAAGAATGTAACGCAGACTCAGTCTGTCTAAACAAATAAC	Fungi	Basidiomycota	Agaricomycetes	Trechisporales	Hydnodontaceae	Trechispora	Trechispora_byssinella	97	0
OTU112	SH0040807.09FU_FN435706_reps_singleton	ACCTGCGGAGGGATCATTACCTAGAGTTGTGGGCTTTGCCTGCTATCTCTTACCCATGTCTTTTGAGTACTTACGTTTCCTCGGTGGGTTCGCCCGCCGATTGGACAATTTAAACCCTTTGCAGTTGCAATCAGCGTCTGAAAAACATAATAGTTAC	Fungi	Ascomycota	Dothideomycetes	Pleosporales	Pleosporales_fam_Incertae_sedis	Pleosporales_gen_Incertae_sedis	Pleosporales_sp	70	0
OTU113	SH1381837.09FU_MK811770_reps	ACCTGCGGAAGGATCATTACCGAGAGACGGGGTCTAACCGGCCCCACCTCTTCATCCGTGTCTACATACCAATGTTGCTTTGGCGAGCCTCGGGCTTGTTCCGGGGAGTTTACGCTCCTTCGCCCGCCAAAGGCCCATACAAAACCTGTCATTAGTGTCGTCCGAGTAAACATTTAATAGTTAA	Fungi	Ascomycota	Lecanoromycetes	Caliciales	Physciaceae	Physcia	Physcia_aipolia	98	5
OTU114	SH1698730.09FU_KR909450_reps	ACCTGCGGAAGGATCATTACCGAGTTTACAACTCCCAAACCCCTGTGAACATACCTTAATGTTGCCTCGGCGGATCAGCCCGCGCCCCGTAAAACGGGACGGCCCGCCAGAGGACCCAAACTCTAATGTTTCTTATTGTAACTTCTGAGTAAAACAAACAAATAAATCAA	Fungi	Ascomycota	Sordariomycetes	Hypocreales	Nectriaceae	Fusarium	Fusarium_acuminatum	30	8
OTU115	SH1719881.09FU_KX306761_refs	ACCTGCGGAGGGATCATTACACTCAGTAGTTTTCTACTGCTCAGGGAGAGCGGAAAGTTTTCCAGCTTGCTTTGGCAGCTGGGATACAAGTACGCTCTCTGTCTGATACCCTTGTCTTTTTGCGTACTCAAGTTTCCTCGGTAGGCTTGCCTGCCGGTTGGACAACCTTATAACCTTTTTAATTTTCAATCAGCGTCTGAATAATTATAATAATTAC	Fungi	Ascomycota	Dothideomycetes	Pleosporales	Phaeosphaeriaceae	Muriphaeosphaeria	Muriphaeosphaeria_viburni	14	79
OTU116	SH1453826.09FU_UDB04577963_reps	ACCTGCGGAGGGATCATTACCGAGTTAGGGTCCTCTGGGCTCGACCTCCTACCCTTTGTCTACCTTACCATTTGTTGCTTCGGCGGATCCGTCCCCTCGGGGACCGCCGAGGGGTCTAGGCCCCTTGGCCCGCGTCCGCCGGTAGCCCACAACCAAAACTCTTGTTTAAACGTGTCGTCTAAGTACAAAACAAATAAGTAAA	Fungi	Ascomycota	Lichinomycetes	Lichinales	Lichinaceae	Phylliscum	Phylliscum_sp	44	3
OTU117	SH1515981.09FU_UDB01885857_reps	ACCTGCGGAGGGATCATTACAGAGTTCATGCCCTAACGGGTAGATCTCCCACCCTTGAATACTATACCTTAGTTGCTTTGGCAGGCCGTGGAAACACCACGGGCTCAGGCTTGTGCGAGCCTGCCAGAGGAAACAAACTCTGTTTTTAGTGATGTCTGAGTACTATATAATAGTTAA	Fungi	Ascomycota	Leotiomycetes	Helotiales	Helotiales_fam_Incertae_sedis	Helotiales_gen_Incertae_sedis	Helotiales_sp	31	29
OTU118	SH2003654.09FU_KY104729_refs	ACCTGCGGAAGGATCATTAGTGAATTAAAGGGATTTTCCATTCTCATGGATTCCCGAACCCTCACCTTTATCCAATTACACCTGTGCACTGTTGGTTAGGTGTCTCCAAGTTAGGAGATTCATCTGCCAACGCCAAATTTAACAAACCCTGAGTTTATTGAATGTGAATTAACTATGCCTTTAGTTGGGCAGAAAATTAATAC	Fungi	Basidiomycota	Exobasidiomycetes	Microstromatales	Microstromataceae	Microstroma	Microstroma_bacarum	51	0
OTU119	SH0116845.09FU_KT160930_reps_singleton	ACCTGCGGAGGGATCATTACAGAGTTCATGCCCTCACGGGTAGATCTCCCACCCTTGAATACTATACCTTAGTTGCTTTGGCAGGCCGTGGAAACACCCTGGGCTTCGGCTCGGGCGTGCCTGCCAGAGGAAACAAACTCTGTTTTTAGTGATGTCTGAGTACTATATAATAGTTAA	Fungi	Ascomycota	Ascomycota_cls_Incertae_sedis	Ascomycota_ord_Incertae_sedis	Ascomycota_fam_Incertae_sedis	Ascomycota_gen_Incertae_sedis	Ascomycota_sp	55	1
OTU12	SH0053207.09FU_MT645495_reps_singleton	ACCTGCGGAAGGATCATTAATAAATGGCGAAAGCTTTCTATTATCCATAACACCTGTGAACTATTTGCCTTCGGGCACCAAACCAAACATAATGTAATGAATGTAATCTACTATAATAAATAT	Fungi	Ascomycota	Leotiomycetes	Helotiales	Sclerotiniaceae	Sclerotinia	Sclerotinia_sclerotiorum	9405	3556
OTU120	SH1381800.09FU_FR799271_reps	ACCTGCGGAGGGATCATTACCGAGAGACGGGGTCTAACCGGCCCCACCTCTTCATCCGTGTCTACATACCAATGTTGCTTTGGCGAGTCTCGGGCTTGTTCCGGGGAGTTTACGCTCCTTCGCCCGCCAAAGGCCCATACAAAACCTGTCATTAGTGTCGTCCGAGTAAACATTTAATAGTTAA	Fungi	Ascomycota	Lecanoromycetes	Caliciales	Physciaceae	Physcia	Physcia_aipolia	42	4
OTU121	SH1677646.09FU_KJ939279_refs	ACCTGCGGAGGGATCATTATCCATCTAAAACCAGGTGCGGTCGCGGCCTCCGGGTGAAAGCCTGGGTGGTTTCGCGCCGCATTCCTGCACCCTTTTTTTACGAGCACCTTTGTTCTCCTTCGGCGGGGCAACCTGCCGCTGGAACTTAATAAAACCTTTTTTGCATCTAGCATTACCTGTTCTGATACAAATAATCGTTAC	Fungi	Ascomycota	Dothideomycetes	Pleosporales	Didymosphaeriaceae	Paraphaeosphaeria	Paraphaeosphaeria_michotii	58	0
OTU122	SH1696694.09FU_UDB02794896_reps	ACCTGCGGAAGGATCATTACCGAGTTCATGCCCTTCGGGGTAGATCTCCCACCCTTTGTATACCATACCTCTGTTGCTTTGGCGGGCCGCCTAGCTACTGGCTTCGGCTGGTAAGTGCCCGCCAGAGGACCCAAAACCCTGAATATTAGTGTCGTCTGAGTAAAAAGTTTAATATTTAA	Fungi	Ascomycota	Leotiomycetes	Helotiales	Helotiales_fam_Incertae_sedis	Helotiales_gen_Incertae_sedis	Helotiales_sp	19	47
OTU123	SH0099213.09FU_UDB06872159_reps_singleton	ACCTGCGGAGGGATCATTATTGAATTACGGGCGAGGGTTGTCGCTGGCCTCTCGGGGCATGTGCACGCCCGAGCCATCCCCAACAAACGCCGTGGGCCTTCGGGCCCGCGTATATTTACTCTGAATGTGTATAGAATGTAAACCATTTGTTTGCCCTGAAAAAGCAAACGAAAAATAGTAC	Fungi	Basidiomycota	Agaricomycetes	Atheliales	Tylosporaceae	Tylospora	Tylospora_sp	56	1
OTU124	SH1989302.09FU_AF444518_refs	ACCTGCGGAGGGATCATTAGTGAAACACAAGAGTGCTCTTTATTGAGGCTCGTTTTAACTATCCATTACACTTAGTGCACTTGAAAACACCTTCAAACTCGTTCATCCCTTTTAACGGGGATAACTCGTTTGATTGTATTTACTTTAACCCCTTTGAAATTTTAAACAAAGATGATGATGTATAACCATGAAATTTGAAAGAAC	Fungi	Basidiomycota	Agaricostilbomycetes	Agaricostilbales	Kondoaceae	Kondoa	Kondoa_yuccicola	34	22
OTU125	SH1555458.09FU_KP899132_refs	ACCTGCGGAGGGATCATTATCGTAGGGCTTTTGTCCTGTCGAGATAGCGTCCTTGCCTATTTTTTGGAGCACCGTTCGTTTCCTCAGCAGGCTTGCCTGCTACTGGGGACCCCTCAAACTCTTTGTAAATACAGTAATCGTCTGAAAAACAAACAAAAAATCAA	Fungi	Ascomycota	Dothideomycetes	Pleosporales	Amorosiaceae	Angustimassarina	Angustimassarina_acerina	33	11
OTU126	SH0169178.09FU_UDB05023112_reps_singleton	ACCTGCGGAGGGATCATTATTGAATACGATTGGTACTGATGCTGGCCCTTCACTGGGCATGTGCTCGTCCATCTATTTATCTTCTCTTGTGCACATCTTGTAGTCTTGGATGAACCCTTGCGCATTCGTGCGGTCTGGGAGTTGCGAATTAAAACCTTGCTTCTCCTGCTTGTCCAAGGCTATGTTTTCATATACACTATAAAGTTACAGAATGTCAATTAACGACTTGTGCTTGTCACGGTCATTAAACCTATAC	Fungi	Basidiomycota	Agaricomycetes	Agaricales	Mycenaceae	Mycena	Mycena_sp	43	1
OTU127	SH1340794.09FU_AY015438_refs	ACCTGCGGAAGGATCATTAGTGAATAAATAGGGTGTCCAATTTAACTTGGAACCCGACCTTCTCACATCTAACCCTGTGCATCTGTATTAATGGCGAGCAATTTTCGGATTGTGAGCCATTTCACTTTATAAACACTAGTCTATGAATGTAAAATTTTTATAACAAATAAA	Fungi	Basidiomycota	Microbotryomycetes	Sporidiobolales	Sporidiobolaceae	Sporobolomyces	Sporobolomyces_roseus	52	0
OTU128	SH0223077.09FU_KY964809_reps_singleton	ACCTGCGGAGGGATCATTATTGAATAAACCTGATGGGTTGTTGCTGGCTCTCTTGGGAGCATGTGCACACCTTGTCATCTTTATATTTCCACCTGTGCACCTTTTGTAGACCTCCCCAGGTCTATGTTGCTTCATTTACCCCCAATGTATGTTAATAGAATGTTGTGTCTATAAAATCTATAC	Fungi	Basidiomycota	Agaricomycetes	Agaricales	Cortinariaceae	Cortinarius	Cortinarius_armillatus	52	2
OTU129	SH0254131.09FU_KC965678_reps_singleton	ACCTGCGGAGGGATCATTATTGAATACGAATCGGTTCTGATGCTGGCCCTTCACCGGGCATGTGCTCGCTCCGAATCTATTTATCTTCTCTTGTGCACCTCTTGTAGTCTTTGAAACTCTCGCAGCAATGCGGTCTGGGGGACTGGGCTTTTAACGGCCCTTCCCCTGCTTCAAGGCTATGTTTTCATATACACTATAAAGTTACAGAATGTCTTTTAAAGATTGTCGCTCGCGCGCAGTCATTAAACCTATAC	Fungi	Fungi_phy_Incertae_sedis	Fungi_cls_Incertae_sedis	Fungi_ord_Incertae_sedis	Fungi_fam_Incertae_sedis	Fungi_gen_Incertae_sedis	Fungi_sp	40	0
OTU13	SH1988961.09FU_UDB0778969_refs	ACCTGCGGAGGGATCATTATCGAGTTTTGACTGGGTTGTAGCTGGCCTTCCGAGGCATGTGCACGCCCTGCTCATCCACTCTACACCTGTGCACTTACTGTGGGTATCAGATCGTGAAGCGTGCTCTTTTACCGGAGCTTGTGAAGCGTGTCTGTGCCTGCGTTTATCACAAACACTATAAAGTATCAGAATGTGTATTACGATGTAACGCATCTATATAC	Fungi	Basidiomycota	Agaricomycetes	Polyporales	Ganodermataceae	Ganoderma	Ganoderma_applanatum	7856	2627
OTU130	SH1639987.09FU_UDB0746602_reps	ACCTGCGGAGGGATCATTAATGAGAACGTGCCCTCACGGGTAGATCTCCCACCCTTTGTTAACCAAACATTGTTGCTTTGTCTGGCCCGACTCTCGGGTCCGCCGGCCTTCGGGCTGGTCAGTGCCGGACAGAGGAAACTAAAACCTTTATCACTGTCGTCAGAGTACTATATAATAGTTAA	Fungi	Fungi_phy_Incertae_sedis	Fungi_cls_Incertae_sedis	Fungi_ord_Incertae_sedis	Fungi_fam_Incertae_sedis	Fungi_gen_Incertae_sedis	Fungi_sp	27	0
OTU131	SH0060506.09FU_KT161033_reps_singleton	ACCTGCGGAGGGATCATTACCTAGAGTTGTAGGCTTTGCCTACCATCTCTTACCCATGTCTTTTGAGTACCTTCGTTTCCTCGGCGGGTCCGCCCGCCGATTGGACAAACTTAAACCCTTTGTAATTGAAATCAGCGTCTGAAAAAACATAATAGTTAC	Fungi	Ascomycota	Ascomycota_cls_Incertae_sedis	Ascomycota_ord_Incertae_sedis	Ascomycota_fam_Incertae_sedis	Ascomycota_gen_Incertae_sedis	Ascomycota_sp	42	6
OTU132	SH1880075.09FU_UDB0356123_reps	ACCTGCGGAAGGATCATTAAAGAGAAAACGGGAGGCCCCTCTCGGGGGGTCGCCCTCATCTCCCAAACCCCCCGTCTACCGACCTCAAAAAACCCAAGTACAAACAAACCAGTCGTCCCTAGCGGGGCGCACTACCTTAAAATGTACAAAAAACAA	Fungi	Fungi_phy_Incertae_sedis	Fungi_cls_Incertae_sedis	Fungi_ord_Incertae_sedis	Fungi_fam_Incertae_sedis	Fungi_gen_Incertae_sedis	Fungi_sp	46	8
OTU133	SH1556878.09FU_UDB0582163_reps	ACCTGCGGAGGGATCATTAGTGATTTGAGCTCCGGCTCTTCATTTTCCACACACCTGTGCACCGTGGTCTCCGGACCTACAAACAATAGTGTAACGAACGTAATAAATTATAATCAATAA	Fungi	Basidiomycota	Tremellomycetes	Tremellales	Cryptococcaceae	Cryptococcus	Cryptococcus_sp	21	23
OTU134	SH0087123.09FU_UDB0252635_reps_singleton	ACCTGCGGAGGGATCATTACAAGTGACCCCGGTCTTACCACCGGGATGTTCATAACCCTTTGTTGTCCGACTCTGTTGCCTCCGGGGCGACCCTGCCTTCGGGCGGGGGCTCCGGGTGGACACTTCAAACTCTTGCGTAACTTTGCAGTCTGAGTAAACTTAATTAGTAAATTAA	Fungi	Basidiomycota	Agaricomycetes	Thelephorales	Thelephoraceae	Tomentella	Tomentella_sp	46	68
OTU135	SH1567185.09FU_FJ640565_refs	ACCTGCGGAGGGATCATTAATAAATGAGCGCAAGCTTTTCTATTATCTTTCTACACCTGTGAACTATTTGCCTTTGGGCACTCTTACAAACATAATGTAATGAATGTAATCTACTATAATAAATAT	Fungi	Basidiomycota	Tremellomycetes	Tremellales	Bulleribasidiaceae	Dioszegia	Dioszegia_cryoxerica	14	49
OTU136	SH1873209.09FU_UDB0344214_reps	ACCTGCGGAGGGATCATTATCGAATTATAAGCGAGGGTTGTCGCTGGCCTCGAAAGAGGCATGTGCACGCCCGAGCTCTTAAATCCACAACACACCTGTGAACCCACCGTAGGCCTTCGGGCTTATGTATCATATACTCTGAATGTGTCATAGAATGTTCATGTTGCCTTAAAACGCAATCAAATAC	Fungi	Ascomycota	Leotiomycetes	Helotiales	Helotiales_fam_Incertae_sedis	Helotiales_gen_Incertae_sedis	Helotiales_sp	44	6
OTU137	SH1522769.09FU_UDB037136_reps	ACCTGCGGAGGGATCATTATTGAATGAACTTGACATGGTTGCTGCTGGTCTTTTCGGAGGCATGTGCACACCTTGTCATCTTTATATCTCCACCTGTGCACCTTTTGTAGACCTGGATTCAACTTTCCGAGGCAACTCGGCCGTGAGGAACTGCTTTAACGAGCTTTCCTTGAAGTTTCCAGGCCTATGTTTTCATATACACCATAAGAATGTAACAGAATGTCATTATTAGGCTTTATTGTCTTATAAACTATATAC	Fungi	Basidiomycota	Agaricomycetes	Agaricales	Strophariaceae	Hypholoma	Hypholoma_dispersum	45	2
OTU138	SH1852883.09FU_UDB031088_refs	ACCTGCGGAGGGATCATTATTGAATGAACTTGGTAGTGGTTGTAGCTGGCTCTCTCGAGAGCATGTGCACACCCGCCATCTTTATCTTTCCACCTGTGCACTTCTTGTAGACTTTGGGATTTGAAAACTTATCCGGGGCAACTCGGTCGGGAGGAGCTGCTGTAGCAATACGGCTCTCCTTGACAAGTCTTCAAAGTCTATGTTTTTCATATACCCCATAGTATGTAACAGAATGTATACAAATGAGCCTTAGTGCTTATAAAACTTATAC	Fungi	Basidiomycota	Agaricomycetes	Agaricales	Strophariaceae	Kuehneromyces	Kuehneromyces_mutabilis	43	8
OTU139	SH1990442.09FU_UDB031052_refs	ACCTGCGGAGGGATCATTAATGAACCTTTGAGAGTTGAGCTGGCGATTTACTTCGCATGTGCTTGCTCTCTCATCCTTTATACACCTGTGCACCTTTTGAGGGGATAGTAGATGTGCCTATGGTATGTCGAGATCCCCTCTAACACATACACTTTATTTATTATCGAATGTTCAAACGCTTAACAGCATTTAAATAC	Fungi	Basidiomycota	Agaricomycetes	Cantharellales	Hydnaceae	Sistotrema	Sistotrema_oblongisporum	42	1
OTU14	SH2030363.09FU_AB072229_refs	ACCTGCGGAGGGATCACTAGTGAATACATCGGGGAGCGTCTTAACTGACCTCCCCAACCCTTCACAATCCACATACACCTGTGCACTGTTTTGGCTTTTGAGCAATCGAAAGCCAATCATTTTATACAAACCCCTAGTTTAATGAATGTAACCGTTTTATATAAACAAAATAA	Fungi	Basidiomycota	Tremellomycetes	Cystofilobasidiales	Mrakiaceae	Itersonilia	Itersonilia_pannonica	7495	1310
OTU140	SH1605276.09FU_UDB0585746_reps	ACCTGCGGAGGGATCATTAATGAGAACTGATTTTTTGGATCAATCTCCCACCCTATGTTTATATTACTTTGTTGCTTTGGCAGACCTGTCTTCGGGCTACCGGCTTTGGCTGGTGAGTGTCTGCCAGAGAACCCCAAACTCATGTTATCATTATTGTCTGAGAACTATTTAATAGTTAA	Fungi	Ascomycota	Leotiomycetes	Leotiales	Leotiales_fam_Incertae_sedis	Leotiales_gen_Incertae_sedis	Leotiales_sp	16	14
OTU141	SH1388811.09FU_UDB0610689_reps	ACCTGCGGAGGGATCATTACATTCATCAGATTTATCTGATAACGGGGGGTTGGAAAGCCTACAGGCTGTCTTTTAGGCGGTTTGTAGCCGAGTACACCTCTGTCTGCATCCCTGACTTTTGCGTACCCAAGTTTCCTCGGCAGGCTTGCCTGCCGATTGGACAATTCTATAACCTTTTTAATTTTCAATCAGCGTCTGAATAATTATAATAATTAC	Fungi	Ascomycota	Dothideomycetes	Pleosporales	Pleosporales_fam_Incertae_sedis	Pleosporales_gen_Incertae_sedis	Pleosporales_sp	37	2
OTU142	SH1388840.09FU_UDB04497591_reps	ACCTGCGGAGGGATCATTAAATATCGGTAGTTTACTACCGTTTGAGGGGAGTGGAAACTGGCCAGGTTTACCTGTTCAGGAGTACACTTCTTTTCTTAACCCTTGACTTTTTGAGCACTTGTGTTTCCTCGGCAGGCTTGCCTGCCGTATGGACAAATCAATAACCTTTTTAATTTTCAATCAGCGTCTGAATTATTTAATAATTAC	Fungi	Ascomycota	Dothideomycetes	Pleosporales	Phaeosphaeriaceae	Phaeosphaeria	Phaeosphaeria_caricicola	31	48
OTU143	SH1785528.09FU_UDB018004_refs	ACCTGCGGAGGGATCATTATCGAATAAACTGGGGTGGGTTGTTGCTGTCCCTCTCGGGGGAATCGTGCACGCCTTACCCTTTTTGTTTTTCCACCTGTGCACACACTGTAGGTCTGGAGTGGAAGGGAGGCAACTCCCTAACGTTTCAGGTCCTATGTCTTTACACATACACTATTAAAAGTAACAGAACGATTCAATGGGCTCTAAGCCTATAAACTATATAC	Fungi	Basidiomycota	Agaricomycetes	Agaricales	Bolbitiaceae	Panaeolus	Panaeolus_acuminatus	55	15
OTU144	SH0107176.09FU_GU909871_reps_singleton	ACCTGCGGAGGGATCATTATCGTAGGGCTTCGGCCCTGTCGAGATAGAACCCTTGCCTTTTTGAGTACCTTTCGTTTCCTCGGCAGCCTCGGCTGCCAATGGGGACCCCAAAAAACACTTTGCAGTACCTGTAACAGTCTGAACAAACAAACAAAAATTAA	Fungi	Ascomycota	Dothideomycetes	Pleosporales	Sporormiaceae	Preussia	Preussia_sp	29	1
OTU145	SH2006945.09FU_UDB07038157_reps	ACCTGCGGAGGGATCATTAATGAATTCAGGGAATTGATGCTGGCCTCTGGGCATGTGCTCGTTCTCTATAATCCATTCACACCTGTGCACTTGTTTTCAGAGTTAGGGAGAAATCCCTGCTCTGCTAATCACATACTCTTATAATTTACTATGAATGTTTATCAAGTCGAAAGACTTTTAAATTAATAC	Fungi	Basidiomycota	Agaricomycetes	Cantharellales	Hydnaceae	Sistotrema	Sistotrema_sp	27	2
OTU146	SH1530650.09FU_MN387212_reps	ACCTGCGGAGGGATCATTACCGAGCGCTGGGGTCCCTCGACGGGGCCTCACAACTCACCATCCCGTGACGAACGACGATAACCACTGCTTCGGCGGGCAACCCCGCCGGCGGTACCCTCTTAACCCGCCGTTTTTGTGTCGTCTGAGCGTACATGTCAATAGTCAA	Fungi	Ascomycota	Lecanoromycetes	Pertusariales	Pertusariaceae	Pertusaria	Pertusaria_leioplaca	23	16
OTU147	SH1520381.09FU_EU035427_refs	ACCTGCGGAGGGATCATTAATGGGTTACCGCCTTCGGGCACACCCCCACCCTTTGTAACTGCGGCCCGGATTCGGCGCCTGGCGGGGACCACCCTCCGTTCGCGGGGGGCCCCGCCTGCCGGAATTAGCCAACCCTGCCTAGAAAATTGAAGTCTGAGAACAAGTTAAATTAAACAA	Fungi	Ascomycota	Dothideomycetes	Venturiales	Venturiaceae	Venturia	Venturia_catenospora	30	0
OTU148	SH1719684.09FU_KP744450_refs	ACCTGCGGAGGGATCATTACATTCAGTAGCTTGCTACTGTTAGGGGGGTCTATCAGCCTGTATAGTATCACTACTGATGAGCAGCACGACCCTCTGTCTGTACCCTTGTCTTTTGCGCACTCATGTTTCCTCGGCGGCTAACCCCCGCCGGCTGGACAACACTATAACCTTTTTAATTTTCAATCAGCGTCTGAAAAACTTAATAATTAC	Fungi	Ascomycota	Dothideomycetes	Pleosporales	Phaeosphaeriaceae	Neosetophoma	Neosetophoma_clematidis	22	14
OTU149	SH1836868.09FU_JF825968_refs	ACCTGCGGAGGGATCATTAATACATGTTGAGCGCACTTTAATGTGACTCTTTGTATAACTATTACCCCCCAACCCAGAGGTGCATTGTGGCCTTTCACGAGGTTAGCAGTGTATCAGTACGTATCCCAAAGGCAACTTTGAGTTACATTACCCATAATTTACCCCCATTTACACTTAATAAGTTTTAAGAATGATACCTATAATTATAT	Fungi	Basidiomycota	Pucciniomycetes	Pucciniales	Melampsoraceae	Melampsora	Melampsora_epitea	46	0
OTU15	SH2058920.09FU_AF492103_refs	ACCTGCGGAAGGATCATTAATGAAGTCTGGGTTTTAAACCCTCTCTCTTCTACACACTTGTGAACTTACACTGTTGCTTTGGCAGGTCTCCTGAAGGATGTAAATCCCGATGGCCAGGTCGAAAGACGCCTGCCAAAGACATTTATCCACCCTTTTTTATTGTCTGATTTTTGTTTTAAACAAATTATAAAAA	Fungi	Ascomycota	Taphrinomycetes	Taphrinales	Taphrinaceae	Taphrina	Taphrina_padi	4312	37
OTU150	SH1798435.09FU_UDB0751707_reps	ACCTGCGGAAGGATCATTAACGAAGTCTGGGCCTCGGCCCTCTCTCTTCTACACACCTGTGAACATACCCTGTTGCTTTGGCAGGTTTCCGGCGGACGGCTCCGAGCCGGTTCGTCGGTCAGGCCGCAAGGCGCCTGCCAGAGACACTTTATCCAACCTTTTCCTTTTGTCTGACTATAGTTTATTACAAACGTAACAA	Fungi	Ascomycota	Taphrinomycetes	Taphrinales	Taphrinaceae	Taphrinaceae_gen_Incertae_sedis	Taphrinaceae_sp	11	40
OTU151	SH1968818.09FU_FJ150872_refs	ACCTGCGGAGGGATCATTAAAGAGTAAGGGTGCTCAGCGCCCGACCTCCAACCCTTTGTTGTTAAAACTACCTTGTTGCTTTGGCGGGACCGCTCGGTCTCGAGCCGCTGGGGATTCGTCCCAGGCGAGTGCCCGCCAGAGTTAAACCAAACTCTTGTTATTTAACCGGTCGTCTGAGTTAAAATTTTGAATAAATCAA	Fungi	Ascomycota	Dothideomycetes	Dothideales	Saccotheciaceae	Selenophoma	Selenophoma_mahoniae	31	0
OTU152	SH0181905.09FU_UDB0366415_reps_singleton	ACCTGCGGAAGGATCATTATTGAAATAAACCTGATGGGTTGTTGCTGGTTCTCCAGGGAGCATGTGCACACCTTGTCATCTTTATATCTCCACCTGTGCACCCTTTGTAGACCTCCCAGGTCTATGTTGCTTCTTCATTTACCCCAATGTATGTTAATAGAATGTTGTGACTATATAAAATCTATAC	Fungi	Basidiomycota	Agaricomycetes	Atheliales	Tylosporaceae	Amphinema	Amphinema_sp	73	8
OTU153	SH1770176.09FU_JF908467_refs	ACCTGCGGAGGGATCATTATTGAATACGTCGGGTTTCTGATGCTGGCTCTTCACTGAGCATGTGCTCGTTCCCTTCTATTTATCTTCTCTTGTGCACCTTTTGTAGTCTTTGAAGAAGTAAACCTTTTCGCAGCAATGCGGTTTGGGGGCGTGGTACAATCTGCCTCTGCTTGCTTTCTTCAAGGCTATGTTTTCATATACACTATAAAGTTACAGAATGTCTTTTAACGATTGTGCTAGTCGCAGTCATTAAACCTATAC	Fungi	Basidiomycota	Agaricomycetes	Agaricales	Mycenaceae	Mycena	Mycena_clavicularis	69	1
OTU154	SH1469575.09FU_UDB0616074_reps	ACCTGCGGAAGGATCATTACCCATATGAACGCAGGTGGGGGTTCACAGGCGTACTCGTACGCTTGCCCTGCCTGTCCTAATATCTACCCATGTCTTTTGCGTACTATTCGTTTCCTTGGTGGGCTTGCCCGCCGATAGGACAACCAAAAAAACCTTTTGTAATTGCAGTCAGCGTCAGTACAACTATAATAGTTAC	Fungi	Fungi_phy_Incertae_sedis	Fungi_cls_Incertae_sedis	Fungi_ord_Incertae_sedis	Fungi_fam_Incertae_sedis	Fungi_gen_Incertae_sedis	Fungi_sp	1	33
OTU155	SH2098607.09FU_MH862522_refs	ACCTGCGGAGGGATCATTATCGAGTTTGAAAGGGGTTTGCAGCTGGCTCTCCGGAGTATGTGCTCGCCTCGCTCATCCACTCTACACCTGTGCACTATCTGTGGGCTTCGGCCTACGTCTTCACACAAACAATATGTATCAGAATGTAATACCGCGTCTAACGCAATAATAC	Fungi	Basidiomycota	Agaricomycetes	Corticiales	Vuilleminiaceae	Vuilleminia	Vuilleminia_alni	45	4
OTU156	SH1890134.09FU_UDB016322_refs	ACCTGCGGAGGGATCATTATCGAGTTTGAAGTGGGTCTTTGAGCTGGCTTTTCACGAAGCACCGTGCTCGGGCCCCGCTCCATCCACTCAACCCCTGTGCACTTTCGATGGCGTGGTCTCGTTGAGTGATGTTCCATTCATTTGGACATCGGAGGTCGCGACGTCGTCTTATCACAAACTTATTACAATAGTCTTGTCGAACGTGGATGCTCGTAAGGGCGGAAACACAATAC	Fungi	Basidiomycota	Agaricomycetes	Hymenochaetales	Schizoporaceae	Hyphodontia	Hyphodontia_pallidula	30	1
OTU157	SH0135335.09FU_KT160945_reps_singleton	ACCTGCGGAAGGATCATTAAACAAAAGGATACCACTTGTGGTATACCCCATCCGTGTCTACATACTCTTGTTGCTTTGGCAGGCCGTGGTCTTGACCCTGTGGGCTCTGCCTGCATGCGCCTGCCAGAGGACCAAACTCTGAACTTTAGTGATGTCTGAGTACTATACAATAGTTAA	Fungi	Ascomycota	Ascomycota_cls_Incertae_sedis	Ascomycota_ord_Incertae_sedis	Ascomycota_fam_Incertae_sedis	Ascomycota_gen_Incertae_sedis	Ascomycota_sp	36	0
OTU158	SH1545313.09FU_GQ203782_refs	ACCTGCGGAGGGATCATTATCGTAGGGCTTCGGCCCTGTCGAGATAGAACCCTTGCCTTTATTAGTACCGTCCGTTTCCTCGGCAGGTCCGCCTGCCGATGGACCCAAAACCAAACCCTTTTATTACCTGTATCAGTCTGAAAAATAAACAAAAATTAA	Fungi	Ascomycota	Dothideomycetes	Pleosporales	Sporormiaceae	Sporormiella	Sporormiella_leporina	32	1
OTU159	SH1561413.09FU_UDB04579056_reps	ACCTGCGGAGGGATCACTAGTGAATCGGCGTCCGCGTAGGACTGCCCACTTCATCCTTACCCTGTGAAAACGGTCTCTTTTAAACCAAAAGTGACGAATGTAAATCATACTAAAACAACAA	Fungi	Basidiomycota	Spiculogloeomycetes	Spiculogloeales	Spiculogloeaceae	Phyllozyma	Phyllozyma_sp	13	27
OTU16	SH2082002.09FU_LC171661_reps	ACCTGCGGAGGGATCATTACCCTTCTCTCGGGGGGCCGGACCCAGCATTCAAGGCGTTTGCCCTGCTTGTTGACCCGCCCTGTCTGAATAAACCCATGTTTTTTACGCACCATTTGTTTCCTCGGTGGGCTTGCCTGCCGATAGGACAACCCAATCAACCTTTTGTAATTGCAGTCAGCGTCAGTACAACATAATAATTAC	Fungi	Ascomycota	Dothideomycetes	Pleosporales	Leptosphaeriaceae	Leptosphaeriaceae_gen_Incertae_sedis	Leptosphaeriaceae_sp	6798	2091
OTU160	SH1532514.09FU_UDB0746210_reps	ACCTGCGGAAGGATCATTACCGTGGGGCTTCGGCCCCATTGAGATAGCACCCTTTGTTTATGAGTACCCATGTTTCCTCGGCGGGTTCACAGCCCGCCAGCAGGACCTTCAAACCCTCTGTAGTAGCAGTAATCTCAGTTAATAACAAATATTAA	Fungi	Fungi_phy_Incertae_sedis	Fungi_cls_Incertae_sedis	Fungi_ord_Incertae_sedis	Fungi_fam_Incertae_sedis	Fungi_gen_Incertae_sedis	Fungi_sp	27	0
OTU161	SH2051543.09FU_MT935303_refs	ACCTGCGGAAGGATCATTATTGAAATAAACCTGATGGGTTGTTGCTGGCTCTCCAGGGAGCATGTGCACGCCTTGTCATCTTTATATCTCCACCTGTGCACCTTTTGTAGACCTTCCCAGGTCTATGTTGCTTCATCTACCCCAATGTATGTCAATAGAATGTATGTGCCTATGAAATTTATAC	Fungi	Basidiomycota	Agaricomycetes	Agaricales	Cortinariaceae	Cortinarius	Cortinarius_pholideus	28	0
OTU162	SH1841581.09FU_KR605796_reps	ACCTGCGGAGGGATCATTAATGAATTATGAAAGGGGTTGTCGCTGGCTGTTAGCAGCATGTGCACGCTCTGATCATTATCCATCTTACACACCTGTGCACACACTGTAAGTCGGCTTTTGATGCAAAGTAAGGGTCTTCATTGACTCTGCTTCAAATTGGGAGCCTTCTTATGTTTTATCACACACTACTTCAGTTTAAAGAATGTCAAATCGCGTTTAACGCATTTAAATAC	Fungi	Basidiomycota	Agaricomycetes	Polyporales	Fomitopsidaceae	Fomitopsidaceae_gen_Incertae_sedis	Fomitopsidaceae_sp	36	0
OTU163	SH1554807.09FU_KY742598_reps	ACCTGCGGAGGGATCATTAAAGAATAACCGGGCCTTCGGGCCCCCTATTCTCACCCTTTGTCTACCACACTTTGTTGCCTTGGCGCTTCGGCGCCAGTGGAACGAAACCCTGGAATCATTGCTGTCTGAGTACTATATAATAGTTAA	Fungi	Ascomycota	Leotiomycetes	Rhytismatales	Rhytismataceae	Lophodermium	Lophodermium_pinastri	45	1
OTU164	SH1719645.09FU_MG828948_refs	ACCTGCGGAAGGATCATTACAATTCAGTAGCTTGCTACTGGTCGGGAGTCGCTGTAAGTCCGCATAGTTTAATTACTGATGAGCGGCAGGCACTCTGTCTGAACCCTTGTCTTTTGCGCACTCTTGTTTCCTCGGCGGGCTTGCCCGCCGATTGGACAAAACTATAACCTTTTTAATTTTCAATCAGCGTCTGAAAAAACTTAATAATTAC	Fungi	Ascomycota	Dothideomycetes	Pleosporales	Phaeosphaeriaceae	Septoriella	Septoriella_rosae	32	3
OTU165	SH1678538.09FU_UDB016459_refs	ACCTGCGGAGGGATCATTATTGAAGCTCGGAATGCGTGTTCGGTGCTGATGCTGCCCAGCGATGGGATGTGCTCGCTCGGATGCGTGTCCCTTCTCTATTCCACCCCTTTGTGAACCCAAGTGTGCGAGCCGATGAGAGATCGGAAGCTCGCATGCAAACCCTTAACATACCCCAATGAAGTATCAGAATGTAACTTGCGTTAACTCGCACAAATAC	Fungi	Basidiomycota	Agaricomycetes	Russulales	Peniophoraceae	Peniophora	Peniophora_incarnata	31	4
OTU166	SH1340859.09FU_UDB07551944_reps	ACCTGCGGAGGGATCATTAGTGAATAACAAGGGTGTCCAATTTAACTTGGAACCCGACCTTCTCACATCTAACCCTGTGCATCTGTTTTAACGGCGAGCAACTCGAAAGAGCTGTGAGCCGTTTCACTTTACAAACACTAGTCTATGAATGTAAAACTTTTGTAATCAAACAA	Fungi	Basidiomycota	Microbotryomycetes	Sporidiobolales	Sporidiobolaceae	Sporobolomyces	Sporobolomyces_sp	33	2
OTU167	SH1998517.09FU_UDB05736001_reps	ACCTGCGGAGGGATCATTATTTAAAATGTAAAGGAGTGCACTTTATTGTGACTCTGACACTTTTAAATATTTAAACCATTTTAAACCCAAAGCTGTTATGTGTGCCTTTTAGGTATAGCATCTCAGTAGTACGTCTTAACATTTGTTTTGACATTACCCCCCCTTATAAGTGACCCCCCTTTTTGTGCATTGATGGACTTTAAATAATGTTTTAAGAATGTAAACCCTATAATCATAT	Fungi	Basidiomycota	Pucciniomycetes	Pucciniales	Pucciniastraceae	Pucciniastrum	Pucciniastrum_areolatum	222	38
OTU168	SH0099144.09FU_HG937080_reps_singleton	ACCTGCGGAGGGATCATTAATTATCGGTAGTTTACTACCGTTTGAAGGGGGTGGAAAGTTTCCAGGTCTTCCTGGGGGTGAGTACATCCTATTCTTAACCCTTGACTTTTTGCGCACTCATGTTTCCTCGGCGGGCTTGCCTGCCGAATGGACAAACCAATAACCTATTTAATATTTAATCAGCGTCTGAATTATTTTAATAATTAC	Fungi	Ascomycota	Eurotiomycetes	Chaetothyriales	Herpotrichiellaceae	Herpotrichiellaceae_gen_Incertae_sedis	Herpotrichiellaceae_sp	32	1
OTU169	SH1886759.09FU_JN943116_refs	ACCTGCGGAAGGATCATTAACGAATAACTATGGTGTCTTGGTTGTAGCTGGCTCCTCGGAGCAATGTGCACGCCCGCCATTTTTATCTTTCCACCTGTGCACCGACTGTAGGTCTGGATGACTCTCGTACTCCGGTGCGGATGCGAGGATTGCTCTCGGGCTCTCCTCGAATTTCCAGACTCTACGTCTTTTTACACACCCCAAACGTATGATACAGAATGTAGTCAATGGGCTTGATCGCCTATAAAACACTATAC	Fungi	Basidiomycota	Agaricomycetes	Agaricales	Psathyrellaceae	Coprinellus	Coprinellus_micaceus	63	5
OTU17	SH2058957.09FU_UDB05410047_reps	ACCTGCGGAGGGATCATTAATGAAGTCTGGGCTCCGGCCCTCTCTCTTCTACACACTTGTGAACTTACACTGTTGCTTTGGCAGGTCTCCGGAGGGGGTTCCAAACCCTCGAAGGTCAGGTCGAAAGACGCTTGCCAAAGACATTTATCCACCCTTTTTTAATTGTCTGATTTTTGTTTTAAACAAACCATAAAAA	Fungi	Ascomycota	Taphrinomycetes	Taphrinales	Taphrinaceae	Taphrina	Taphrina_sp	3666	258
OTU170	SH1490447.09FU_UDB0570265_reps	ACCTGCGGAGGGATCATTACAGAGTTTTTGCCCTAACGGGTAGATCTCCCACCCTTGAATATATACCTTTGTTGCTTTGGCGGGCCGCGCTCGCGCTACTGGCTTGTCTAGTACGTGCCCGCCAGAGGACCACAACTCTTGTTTTTAGTGATGTCTGAGTACTATATAATAGTTAA	Fungi	Ascomycota	Leotiomycetes	Helotiales	Helotiales_fam_Incertae_sedis	Helotiales_gen_Incertae_sedis	Helotiales_sp	34	2
OTU171	SH1459549.09FU_MK418440_reps	ACCTGCGGAAGGATCATTACAGAGCGTGAAGCTATGCGGAACTTCGTTTCGTGTAGTTGACCCTCCACCCGTGTCGATTATCTCATGTTGCTTTGGCGGATCGGGCTTGCCCGCGCCCACTTTGTGGGGGATATCCGCCAGGGAAGACCAAAACTCTTGTTATCAGTGATGTCTGAGGATGATATATAATCATGAA	Fungi	Ascomycota	Leotiomycetes	Erysiphales	Erysiphaceae	Blumeria	Blumeria_graminis	34	0
OTU172	SH1992426.09FU_UDB0454852_reps	ACCTGCGGAAGGATCATTATCGAGTTTATTATATTGAAGCAAGTTGTAGCTGGTCTCGTTTATACGAGGCATCGTGCACGCTTGATTCATTTATTACTCTCTCAACCTCTGTGCACTTTTTGTAGGAACGATTGAAAGCTGACTCTGTCGGCGGAAAGTCTTTTCTATGCTTTAATTACAAACCAGCTTTTGTCTCAGAATGTTTAATTGGGTATAATGGCAATAC	Fungi	Basidiomycota	Agaricomycetes	Amylocorticiales	Amylocorticiaceae	Ceraceomyces	Ceraceomyces_sp	29	0
OTU173	SH1679196.09FU_UDB01585416_reps	ACCTGCGGAAGGATCATTAATAGAGCAAAGGACAGGCAGCGCCCCACAGAAGCTTGCTTCGTGGCGGGCTACCCTACTCCGGTAGGGTTTAGAGCCGTCGGACCTCTCGAAGAAGTCCGGTCTTGAACTCCACCCTTGAATAAATTACCTTTGTTGCTTTGGCAGGCCGCCTAGCGCCAGCGGCTTCGGCTGTTGAGTGCCTGCCAGAGGACCACAACTCTTGTTTTTAGTGATGTCTGAGTACTATATAATAGTTAA	Fungi	Ascomycota	Leotiomycetes	Helotiales	Ploettnerulaceae	Cadophora	Cadophora_sp	14	16
OTU174	SH1897788.09FU_UDB0746330_reps	ACCTGCGGAAGGATCATTAGTGAAACACAAGAGTGCTCTTAATTGAGGCTCGTTTAACTATCCAATACACTTAGTGCACTTGAAAAACCCTTCAAATTCTCGCTTTCGGGCTTGAACTTGATTGTAACATACACAACCCTTTTGAATATTATAAGAGATGATGATGTATAAACCTTGAAATTGAAAGAAC	Fungi	Basidiomycota	Agaricostilbomycetes	Agaricostilbales	Kondoaceae	Bensingtonia	Bensingtonia_sp	15	14
OTU175	SH1460417.09FU_KP859013_refs	ACCTGCGGAAGGATCATTACAGAGTTTTTAACTCCTAAAACCATGTGAACTTACCACTGTTTCCTCGGTGGAAGGTACCCGAAAGGGTGCTGGAAGCCGGTGGACATTTAAACTCTTGTTAATTTTGTTAATTCTGAATCAAACTAAGAAATAAGTTAA	Fungi	Ascomycota	Sordariomycetes	Xylariales	Amphisphaeriaceae	Microdochium	Microdochium_phragmitis	25	3
OTU176	SH1550743.09FU_UDB03124486_reps	ACCTGCGGAAGGATCATTAAAGAATTTACGTCTTCGGACGCTATTCTCACCCTTTGTATATTAACTTTGTTGCTTTGGCAGGCCTCCGGCTTCGGCTGGGTCGTGTCTGCCAGAGGCCTAACTCTTGAATCACTGCGGTCTGAGTACTATATAATAGTTAA	Fungi	Ascomycota	Leotiomycetes	Rhytismatales	Rhytismataceae	Lophodermium	Lophodermium_piceae	29	0
OTU177	SH1564227.09FU_UDB0297559_reps	ACCTGCGGAGGGATCATTAATAAATGGCAAAGCTTTCGAGCCTAGCTTTTATAACATCTATACACCTGTGAACTATTTGCCTTTGGGCATAAACTTAAACATAATGTAATGAATGTAATCTACTATAAATAAATAC	Fungi	Basidiomycota	Tremellomycetes	Tremellales	Bulleribasidiaceae	Dioszegia	Dioszegia_butyracea	29	1
OTU178	SH2005623.09FU_JF908430_reps	ACCTGCGGAAGGATCATTATTGAATACGATTGGTACTGATGCTGGCTCTTCACAGAGCATGTGCTCGTCCATCTATTTATCTTCTCTTGTGCACATCTTGTAGTCTTGAACGAATTTTTCGCAGTCAAATGCGGTTTGGGAGACTGGGTGCAAGCCCTTTTCCTGGTTCTTCAAGGCTATGTTTTCATATACACTATAAAGTTACAGAATGTCTTTTAAAGATTGTGCTTGTCGCAGTCATTAAACCTATAC	Fungi	Fungi_phy_Incertae_sedis	Fungi_cls_Incertae_sedis	Fungi_ord_Incertae_sedis	Fungi_fam_Incertae_sedis	Fungi_gen_Incertae_sedis	Fungi_sp	36	0
OTU179	SH1877668.09FU_EF564165_refs	TTATTAAAAGTCAATGAGTGCACTTAATTGTGGCTCAGAAACCTTTATAAATCTTTTCACCCATTAACCCAAAGCTGTCTTGTGTTCCCTTATCTTGTATAAGGGTATAGCAATTCAGTAGTACGCATCATGGAAATTGCCTTTGTTGGAATGTTCAAGTTGCATTAAC	Fungi	Basidiomycota	Pucciniomycetes	Pucciniales	Pucciniastraceae	Melampsoridium	Melampsoridium_alni	88	2
OTU18	SH1607889.09FU_AB080543_refs	ACCTGCGGAGGGATCATTACAGAGCGTGAAGACCTCGGCCCCTCCGCGGCGCAAGTCGAGGTTGAGGGGAACATGCCGGGGTCGACCCTCCCACCCGTGTCGATTTATTCTCCTGTTGCTTTGGCAGGCCGGGGCGCCTTGGCGCTCCGCTGGCCCCCTGGGCTGGAGCGTGCCTGCCAGAGAAAATGTTGTCAACTCGTGTGATTGGTGAAGTCTGAGGAATCATGTGGGAAATTAGTTAA	Fungi	Ascomycota	Leotiomycetes	Erysiphales	Erysiphaceae	Phyllactinia	Phyllactinia_fraxini	1760	5382
OTU180	SH0111077.09FU_FJ455009_reps_singleton	ACCTGCGGAGGGATCATTAAAGAGTAAGGGTCTCTGGCCCGAACCTCCAACCCTCTGTTGTTATTACTACTTCGTTGCTTTGGCGGGACCGCAAAGGTTCTCCCGAGCGCGCCGGTCTTCGGACAGGCGAGCGCCCGCCAGAGTCTAACCAAACTCTTGTTTTAAACCAGTCGTCTGAGTATAAAATTTTAATTAAATTAA	Fungi	Ascomycota	Dothideomycetes	Dothideales	Dothioraceae	Dothiora	Dothiora_sp	80	1
OTU181	SH0176587.09FU_MT236787_reps_singleton	ACCTGCGGAGGGATCATTGAAGAGTAAGGGTGCTCAGCGCCCGACCTCCAACCCTTTGTTGTTAAAACTACCTTGTTGCTTTGGCGGGACCGCTCGGTCTCGAGCCGCTGGGGATTCGTCCCAGGCGAGCGCCCGCCAGAGTTAAACCAAACTCTTGTTATTTAACCGGTCGTCTGAGTTAAAATTTTGAATAAATCAA	Fungi	Fungi_phy_Incertae_sedis	Fungi_cls_Incertae_sedis	Fungi_ord_Incertae_sedis	Fungi_fam_Incertae_sedis	Fungi_gen_Incertae_sedis	Fungi_sp	76	1
OTU182	SH1416355.09FU_JN118582_reps	ACCTGCGGAGGGATCATTATCGAGAGAGGGGCTTCGCGCTCCCGGGGGTTTCGGCCCCCAACTCTTCACCCATTGTCAATTTACCCTTGTTGCTTTGGCGGATTCCGGGGTATGTCTTGCGTAGGTTTGTCATAAACCCGTGCGAGATGTGCCCCGGCGCCCGCCGGAGGCCCATTAAAATCTGTTTATCAGTGATGTCCGAGTAAAAAACCAATAATAAA	Fungi	Ascomycota	Lecanoromycetes	Lecanorales	Parmeliaceae	Parmelia	Parmelia_sulcata	33	2
OTU183	SH1341390.09FU_UDB07570103_reps	ACCTGCGGAGGGATCATTATTGAATGAACGTGAGCAGGGTTGTCGCTGGCCTCTGTCATAGGAGGCATGTGCACGCCTTGTTCATTGCCACCTTCACACCTCTGTGCACTTCTCATGGGTTGGGTTGCGCCGTTGCACTGTGCAATGGCAAAGCCTGTCTCATGTGCTTTTATCACACACACTTTGTTTGTCATAGAATGTTACTCGTGCATGAATGCATATAATAC	Fungi	Basidiomycota	Agaricomycetes	Polyporales	Steccherinaceae	Steccherinum	Steccherinum_fimbriatum	23	6
OTU184	SH1564182.09FU_UDB0747221_reps	ACCTGCGGAGGGATCATTAATAAACGGCGACGCTTTCGAGCTTAGCTTTTATATCCTTATACACTTGTGAACTATTTGCCTTTGGGCACAAACTTAAACATAATGTAATGAATGTAAACTATTATAACAAATAC	Fungi	Basidiomycota	Tremellomycetes	Tremellales	Bulleribasidiaceae	Dioszegia	Dioszegia_sp	31	4
OTU185	SH2090355.09FU_DQ481945_reps	ACCTGCGGAGGGATCATTATTGAAATAAACCTGATGGGTTGCTGCTGGCTCTCTCGGGAGCATGTGCACACTTGTCATCTTTATATCTCCACCTGTGCACCTTTTGTAGATCTGGATATCTTTCTGAATGCCTGGCATTCAGGTTTGAGGATTGACTTTTGTCTTTCCTTACATTTCCAGGCCTATGTTTTCTTCATATACACCATTTATGTTATAGAATGTAATAAAGGGCCTTTGTGCCTACAAACCTTATAC	Fungi	Basidiomycota	Agaricomycetes	Agaricales	Cortinariaceae	Cortinarius	Cortinarius_holoxanthus	27	1
OTU186	SH1829137.09FU_DQ873614_refs	ACCTGCGGAGGGATCAATACATGAATTTGCAAGTGAGACTTGATGCTGGCAGTGTAATGCTGCATGTGCTCGGTTTCCGTCAAATCCACATTACACCTGTGCACTTTCAAAGCTCTGTAGTCCTCCGTAATGGGAGCCGCGATTGTAATGATCGCTGGGGCTGCACCTTTGCCCATACATTTATAAACTCTGTATAATGTCTTGTAGAATGTCTAATGGCCTTTGATGGCTTAACATAATAC	Fungi	Basidiomycota	Agaricomycetes	Hymenochaetales	Schizoporaceae	Xylodon	Xylodon_crustosus	40	8
OTU187	SH1932059.09FU_UDB01571322_reps	TTAATGAAATGTAAGGATGCTCTTTTTAGAGGTCCGACCAAATCATTTTCCTTTCTACACTGTGCACACACTACACTTTTTACACCTTTTTAACTCTTCAGTTTTAAGAATGTATAACAGTCTCTTTATTGAGCATAAATAAAATAAAACTTT	Fungi	Basidiomycota	Cystobasidiomycetes	Cystobasidiomycetes_ord_Incertae_sedis	Buckleyzymaceae	Buckleyzyma	Buckleyzyma_aurantiaca	42	1
OTU188	SH2058932.09FU_UDB05410045_reps	TTAATGAAGTCTGGGCTCCGGCCCTCTCTCTTCTACACACTTGTGAACTTACACTGTTGCTTTGGCAGGTCTCCGGAGGGGGTTCCAAACCCTCGAAGGTCAGGTCGAAAGACGCTTGCCAAAGACATTTATCCACCCTTTTTTAATTGTCTGATTTTTGTTTTA	Fungi	Ascomycota	Taphrinomycetes	Taphrinales	Taphrinaceae	Taphrina	Taphrina_sp	29	2
OTU189	SH1522715.09FU_UDB015813_refs	TTATTGAATGAACTTGGCATGATTGTAGCTGGTCCTTTCGAGGGCATGTGCACATCTGTCATCTTTATCTTTCCACCTGTGCACCAATTGTAGGTCTAAAAAATTTTCCCCGAGACACTCGGGGGAGCATGGGGCGTTGCTGTGTGTTACCACCAGCTTGCCCTGCATTTTCTAGATCTATGTTTTCACATACACCATAAAATGTAATAGAATGTTATTATTGGGCTTTTATTGCCTATAAACTATATACAACTTTCAACAACG	Fungi	Basidiomycota	Agaricomycetes	Agaricales	Strophariaceae	Pholiota	Pholiota_squarrosa	43	51
OTU19	SH2058977.09FU_AY239215_refs	ACCTGCGGAAGGATCATTAATGAAGTCTGGGCCTCGGCCCTCTCTCTTCTACACACTTGTGAACTTACACCGTTGCTTTGGCAGGTCTCCGGACGGGCGTCAGCCTCGAAGGTCAGGTCGAAAGACGCCTGCCAAAGACACTTATCCACCCTTTTTTAATTGTCTGAATCTTGTTTATAACAAATAAAATAA	Fungi	Ascomycota	Taphrinomycetes	Taphrinales	Taphrinaceae	Taphrina	Taphrina_carpini	5168	1034
OTU190	SH1770271.09FU_UDB015412_refs	TTATTGAATACGAATCGGTTCTGATGCTGGCCCTTCACCGGGCATGTGCTCGCTCCGAATCTATTTATCTTCTCTTGTGCACCTCTTGTAGTCTTTGAAAAAGTGAACCTCTCGCAGCAATGCGGTCTGGGGGACTGGGTCAAACCTTCCCCTGCTTGCTTTCTTCTTGGCTATGTTTTCATATACACTATAAAGTTACAGAATGTCTTTTAACGATTGTCGCTCGCG	Fungi	Basidiomycota	Agaricomycetes	Agaricales	Mycenaceae	Mycena	Mycena_metata	50	2
OTU191	SH0163679.09FU_MT236827_reps_singleton	ACCTGCGGAGGGATCATTACAAGAACGCCCGGGCTTCGGCCTGGTTATTCATAACCCTTTGTTGTCCGACTCTGTTGCCTCCGGGGCGACCCTGCCTTCGGGCGGGGGCTCCGGGTGGACACTTCAAACTCTTGCGTAACTTTGCAGTCTGAGTAAACTTAATTAATATATTAA	Fungi	Fungi_phy_Incertae_sedis	Fungi_cls_Incertae_sedis	Fungi_ord_Incertae_sedis	Fungi_fam_Incertae_sedis	Fungi_gen_Incertae_sedis	Fungi_sp	28	1
OTU2	SH1968836.09FU_AJ244232_refs	ACCTGCGGAGGGATCATTAAAGAGTAAGGGTGCTCAGCGCCCGACCTCCAACCCTTTGTTGTTAAAACTACCTTGTTGCTTTGGCGGGACCGCTCGGTCTCGAGCCGCTGGGGATTCGTCCCAGGCGAGCGCCCGCCAGAGTTAAACCAAACTCTTGTTATTTAACCGGTCGTCTGAGTTAAAATTTTGAATAAATCAA	Fungi	Ascomycota	Dothideomycetes	Dothideales	Saccotheciaceae	Aureobasidium	Aureobasidium_pullulans	109157	1953
OTU20	SH1502846.09FU_KT161129_reps	ACCTGCGGAGGGATCATTATAGATTGACCGAAAGGTCGTGTCTTCATCCACACACACCGTGAACCGTTTTGGAGCCCTCAGGGGTTCCGGACAAACAAACCAAAACAAAACGTAAAGAATGTAAACTATCGTAAACAAAACAA	Fungi	Basidiomycota	Tremellomycetes	Tremellales	Cryptococcaceae	Cryptococcus	Cryptococcus_sp	3754	134
OTU21	SH1389502.09FU_AF444373_refs	ACCTGCGGAGGGATCATTAATGAAAATGTGTTGCCGGGGCCCATAATCCCGGCACTAACCTTCTTATCCATAACACCTGTGCACTGTTGGATGCTTGCATCCACTTTTATACTAAACAATTTGTAACAAATGTAGTCTTATTATAATTAATAA	Fungi	Basidiomycota	Tremellomycetes	Filobasidiales	Filobasidiaceae	Filobasidium	Filobasidium_wieringae	3355	211
OTU22	SH1549520.09FU_JN193464_refs	ACCTGCGGAGGGATCATTAATGATGCCCTCGAAGTCTTTGGACTGGTAGGGTTTGTGTCGGTCTCTTCGGAGTCGACCTTATCTCACACACCGTGAACTGTGGCTTCGGCCATTTACACAAACTGTTAGTAATGAATGTAATATCATAACAAACATAA	Fungi	Basidiomycota	Tremellomycetes	Tremellales	Bulleribasidiaceae	Vishniacozyma	Vishniacozyma_psychrotolerans	815	2050
OTU23	SH1391473.09FU_UDB04521529_reps	ACCTGCGGAGGGATCATTGCCGGTTCTATTTGAAGGGGGGAGATTCTCCCTGACCCACACCTCTGTGCACTTTGGGGGGACTCGAGAGAGTGTCCTCCCGTTAACGAACGCCCTTGTCTCTAGTGTGTATTTTGAGAACCCCCTTCTGAAGGGGGGAAAGTCTTTGAAACAC	Fungi	Basidiomycota	Agaricomycetes	Phallales	Phallaceae	Phallus	Phallus_sp	1726	1084
OTU24	SH0246144.09FU_UDB0220043_reps_singleton	ACCTGCGGAGGGATCATTACAAGTGACCCCGGTCTTACCACCGGGATGTTCATAACCCTTTGTTGTCCGACTCTGTTGCCTCCGGGGCGACCCTGCCTTCGGGCGGGGGCTCCGGGTGGACACTTCAAACTCTTGCGTAACTTTGCAGTCTGAGTAAACTTAATTAATAAATTAA	Fungi	Basidiomycota	Agaricomycetes	Thelephorales	Thelephoraceae	Pseudotomentella	Pseudotomentella_sp	265	1017
OTU25	SH2007023.09FU_JQ002681_refs	ACCTGCGGAGGGATCACTAGTGATTAAACGAGAAGCGTCTTAACTGACCTTTTCACCCTTCACATCCACATACACCCTGTGAACTGTTTGGCTTCAACTCTTTTGTTGGGCTCTCGTCTTGATAGATTAGCAATAGTCTACCGAGCGAGGGTGCGACTTTAGAGGGGGAGTCATCATACATATACATACACAAAGTCTAATGAATGTAAACGTTTTATATAAACAAAATAA	Fungi	Basidiomycota	Tremellomycetes	Cystofilobasidiales	Mrakiaceae	Udeniomyces	Udeniomyces_kanasensis	1558	57
OTU26	SH1468366.09FU_UDB0510819_reps	ACCTGCGGAGGGATCATTACCGAGTAAGGGTCTTCTAGGCCCGACCTCCCACCCTTTGTCGTCGAACAAATCTTGTTGCTTTGGCGGGACCGTCGGCCCTCACGGGTCGGCTGCCGGGTCCCCGACCGGGTAAGCGCCCGCCAGAGACCAACTAAACTCTTCGTTAAAACACTTCGTCTGAGTAAAATGATTTAATCAATCAA	Fungi	Fungi_phy_Incertae_sedis	Fungi_cls_Incertae_sedis	Fungi_ord_Incertae_sedis	Fungi_fam_Incertae_sedis	Fungi_gen_Incertae_sedis	Fungi_sp	1864	16
OTU27	SH0104279.09FU_UDB0436804_reps_singleton	ACCTGCGGAGGGATCATTACAAGAACGCCCGGGCTTCGGCCTGGTTATTCATAACCCTTTGTTGTCCGACTCTGTTGCCTCCGGGGCGACCCTGCCTTCGGGCGGGGGCTCCGGGTGGACACTTCAAACTCTTGCGTAACTTTGCAGTCTGAGTAAACTTAATTAATAAATTAA	Fungi	Basidiomycota	Agaricomycetes	Atheliales	Tylosporaceae	Amphinema	Amphinema_sp	1540	1135
OTU28	SH1486506.09FU_UDB01319728_reps	ACCTGCGGAGGGATCATTACCGAAGTACAGGCCCTCTCGAGGGCTAAACTTCCACCCTTTGTTAACTATACTTTGTTGCTTTGGCGAGACGCCTCACGGCCACCGGCTTCGGCTGGTGAGTGCTCGCCAGAGAAAACCCAAACCCAAACTTTTTTAGTGTTGTCTGAGAACTAAGTTTAATTATTAA	Fungi	Ascomycota	Leotiomycetes	Helotiales	Helotiaceae	Articulospora	Articulospora_sp	1307	186
OTU29	SH1567234.09FU_UDB0521054_reps	ACCTGCGGAGGGATCATTAATAAATGAGCGCAAGCTTTTCTATTATCTTTCTACACCTGTGAACTATTTGCCTTCGGGCACTCTTACAAACATAATGTAATGAATGTAATCTACTATAATAAAATAT	Fungi	Basidiomycota	Tremellomycetes	Tremellales	Bulleribasidiaceae	Dioszegia	Dioszegia_sp	474	1156
OTU3	SH1520432.09FU_JN712485_refs	ACCTGCGGAGGGATCATTAATGGGTCGACGCCTCCGGGCACATCCCCCACCCTTTGTAACCGCGGCCAGGATTCGGCGCCTGGCGGAACCACCCCCCGCTCGCGGGGGGCTCCGCCTGCCGGAATCAGCCAACCCTGCCTAGAAGTTGAAGTCTGAGAACAAGTTAAATCAAATAA	Fungi	Ascomycota	Dothideomycetes	Venturiales	Sympoventuriaceae	Fusicladium	Fusicladium_proteae	31330	709
OTU30	SH0106859.09FU_KX515044_reps_singleton	ACCTGCGGAGGGATCATTACAAGTGACCCCGGTCTAACCACCGGGATGTTCATAACCCTTTGTTGTCCGACTCTGTTGCCTCCGGGGCGACCCTGCCTTCGGGCGGGGGCTCCGGGTGGACACTTCAAACTCTTGCGTAACTTTGCAGTCTGAGTAAACTTAATTAATAAATTAA	Fungi	Ascomycota	Dothideomycetes	Dothideales	Saccotheciaceae	Aureobasidium	Aureobasidium_sp	707	223
OTU31	SH2117312.09FU_UDB0748642_reps	ACCTGCGGAGGGATCATTAATGAATTTAGGTCTATCTTCGGATAGACCAAACCCCATTATCCTTTTAATACCTGTGAACCGTATCATTGAGTGCAGTCGAGATTTAGTAACGAGTAACATTGTGACCGATCGATTCTCACTTAATAAACTTTTATAAAACAACGTCTAAATGAATGTGATTTTTTAAATCAAATTTGTGTAATGCAAAATTGAAAAATAAATAC	Fungi	Fungi_phy_Incertae_sedis	Fungi_cls_Incertae_sedis	Fungi_ord_Incertae_sedis	Fungi_fam_Incertae_sedis	Fungi_gen_Incertae_sedis	Fungi_sp	952	53
OTU32	SH2120009.09FU_UDB0747275_reps	ACCTGCGGAGGGATCATTAAAAAACGAAATCTGGTTGACCTTTCTTGGTTGATCAGTGTGGATTTCATCAAAGCTTTCGTTGGCCTCACGGTCAGCGAGATGGCGATGACTTCTGGTACCCTGTGATAAAACATTTTGACTTGGCTTGAAAAACAACTTATAAATTTAATAA	Fungi	Fungi_phy_Incertae_sedis	Fungi_cls_Incertae_sedis	Fungi_ord_Incertae_sedis	Fungi_fam_Incertae_sedis	Fungi_gen_Incertae_sedis	Fungi_sp	850	32
OTU33	SH2030381.09FU_AB072233_refs	ACCTGCGGAGGGATCACTAGTGAATAAACCGGGGAGCGTCTTAACTGACCTCCCCATCCCTTCACAATCCACATACACCTGTGCACTGTTTTGGCTTTTGAGCAATCGAAAGCCAATCATTTTATACAAACTCTTAGTTTAATGAATGTAACCGTTTTATATAAACAAAATAA	Fungi	Basidiomycota	Tremellomycetes	Cystofilobasidiales	Mrakiaceae	Itersonilia	Itersonilia_perplexans	558	234
OTU34	SH1549572.09FU_KY430562_reps	ACCTGCGGAGGGATCATTAATAATGCCCTCTGGCTTCGGTCAGCTGGGTTCAATGTGTGTCATCTCTTCGGAGATGGCCATCCACACACACCGTGAACTGTGACTTCGGTCATCACAAACTTTTAGTAATGAATGTAAAAATCATAACAAAATAA	Fungi	Basidiomycota	Tremellomycetes	Tremellales	Bulleribasidiaceae	Vishniacozyma	Vishniacozyma_sp	311	601
OTU35	SH0186109.09FU_UDB05274289_reps_singleton	ACCTGCGGAGGGATCATTAAAGAGTAAGGGTCTCTGGCCCGAACCTCCAACCCTCTGTTGTTATAACTACTTCGTTGCTTTGGCGGGACCGCAAAGGTTCTCCCGAGCGCGCCGGTCTTCGGACAGGCGAGCGCCCGCCAGAGTCTAACCAAACTCTTGTTTTAAACCAGTCGTCTGAGTATAAAATTTTAATTAAATTAA	Fungi	Ascomycota	Dothideomycetes	Dothideales	Dothioraceae	Dothiora	Dothiora_sp	650	9
OTU36	SH1549548.09FU_DQ000318_refs	ACCTGCGGAGGGATCATTAATAATGCCCTCTGGCTTCGGTCAGCTGGGTTCAATGTGTGTCAACTCTTCGGAGTTGGCCATCCACACACACCGTGAACTGTGGCTTCGGCCATCACAAACTATTAGTAATGAATGTAAAATCATAACAAAATAA	Fungi	Basidiomycota	Tremellomycetes	Tremellales	Bulleribasidiaceae	Vishniacozyma	Vishniacozyma_tephrensis	417	1131
OTU37	SH1748977.09FU_MH477791_refs	ACCTGCGGAGGGATCATTACCGAGTTTACAACTCCCAAACCCATTGTGAACTTATACCCAAAACGTTGCCTCGGCGGACACAGCGGTACCCGAGCCCCCGCAAGGGAGCAAAGGCGCCCCGTCCGCCAGGGGACCAAAACTCTTCTGTATACCCATAGCGGCATGTCTGAGTGGATTTAAAAACAAATGAATCAA	Fungi	Ascomycota	Sordariomycetes	Hypocreales	Clavicipitaceae	Claviceps	Claviceps_arundinis	661	1
OTU38	SH1567162.09FU_KY449061_refs	ACCTGCGGAGGGATCATTAATAATCGGCGAAGCTTTCGAGCCTAGCTTTAAAATATGATATACACCTGTGAACTATTTGCCTTCGGGCACCAAACCAAACATAATGTCAATGAATGTAAACATATTATAACAAATAT	Fungi	Basidiomycota	Tremellomycetes	Tremellales	Bulleribasidiaceae	Dioszegia	Dioszegia_patagonica	528	111
OTU39	SH2016591.09FU_UDB0746324_reps	ACCTGCGGAGGGATCATTAGTGAATTTTGTCTGGGTTTTCCACTCTGTGGTAACCCTAACTACAATACACCAACATCCATATACACCTGTGCACAGTTGGTTAGATGTCTTGCTTTCGGGCGAGTAACATCTGCTGACAACCCTTATAAACTCTGAGTTATAATGAATGTGAATTGTATCTTGCCTTTTGGCAGAAACTAAATAC	Fungi	Basidiomycota	Exobasidiomycetes	Microstromatales	Microstromatales_fam_Incertae_sedis	Microstromatales_gen_Incertae_sedis	Microstromatales_sp	542	102
OTU4	SH1526859.09FU_GU586904_refs	ACCTGCGGAGGGATCATTACAGAGTTCCTGCCCTCACGGGTAGAAACCCCACCCTTGTGTATATTATATTGTTGCTTTAGCAGGTCGCCCTCTGGGCGTCGGCCTCGGCTGACTGTGCCTGCTAGAGGACCCTAAATTTTGAAATACAGTGTCGTCTGAGTACTATTTAATAGTTAA	Fungi	Ascomycota	Leotiomycetes	Helotiales	Helotiaceae	Hymenoscyphus	Hymenoscyphus_fraxineus	13197	6077
OTU40	SH1549512.09FU_AF444469_refs	ACCTGCGGAGGGATCATTAATAGTGCCCTCTGATGCAAATCATTGGGTTAGATCTGCTCTCTTCGCAAGAAGAGGGTTTCCATACACACCGTGAACTGTGGCTTCGGCCATCACAAACTGTTAGTAATGAATGTAATATCATAACAAAAACAA	Fungi	Basidiomycota	Tremellomycetes	Tremellales	Bulleribasidiaceae	Vishniacozyma	Vishniacozyma_victoriae	267	390
OTU41	SH1728067.09FU_UDB0267663_reps	ACCTGCGGAAGGATCATTAGTGAACAGGCGGCTCGATTCGAGCCTGCCGAACCCTCACTTCTTACCACCTGTGAAACCGGTCCCTTTTTTAATCAACCTAGTGATGTATGCAAAGTATTACAAAACGTAAC	Fungi	Fungi_phy_Incertae_sedis	Fungi_cls_Incertae_sedis	Fungi_ord_Incertae_sedis	Fungi_fam_Incertae_sedis	Fungi_gen_Incertae_sedis	Fungi_sp	212	13
OTU42	SH1458867.09FU_UDB0554522_reps	ACCTGCGGAGGGATCATTACATGATATAACGGGGGGCTAGGAACCACGCAAGTGCGCCCTACCCTGTCCGCATATTCTACCCATGATTTTGCGTACCATTTGTTTCCTCGGTGGGCTTGCCCGCCGATATGGACACTATACAACCCTTTGTAATTGCAGTCAGCGTCAGAAAACTATAATAATTAC	Fungi	Ascomycota	Dothideomycetes	Pleosporales	Pleosporales_fam_Incertae_sedis	Pleosporales_gen_Incertae_sedis	Pleosporales_sp	320	77
OTU43	SH1564184.09FU_AY562158_refs	ACCTGCGGAGGGATCATTAATAAACGGCGACGCTTTCGAGCTTAGCTTTTATATCCTTATACACCTGTGAACTATTTGCCTTTGGGCACAAACTTAAACATAATGTAATGAATGTAAACTATTATAACAAATAC	Fungi	Basidiomycota	Tremellomycetes	Tremellales	Bulleribasidiaceae	Dioszegia	Dioszegia_fristingensis	201	16
OTU44	SH1700160.09FU_MG828876_refs	ACCTGCGGAGGGATCATTACATATTAAGCAAAGCCGGGTACAAGAGCCACCGCTTCGGCGCAACTCTGTCATGGTCGCGCGAATATTCACCCATGCTTTTGCGTACTTCTTGTTTCCTTGGTGGGCTCGCCCGCCACAGGACAACCATTAAACCTTTTGTAATTGCAGTCAGCGTCAGTAAAATGTAATCGTTAC	Fungi	Ascomycota	Dothideomycetes	Pleosporales	Pleosporaceae	Comoclathris	Comoclathris_rosae	429	48
OTU45	SH2058913.09FU_AM901945_reps	ACCTGCGGAGGGATCATTAATGAAAGTCTGGGTCTTCAAGACCCTCTCTCTTCTACACACCTGTGAACCTTACTATGTTGCTTTGGCAGGTCTCCCGAGAGGCATTCGTTGCCTCGAAGGTTAGATCGAAAGGTGCCTGCCAGAGGCTATTTACACAAAATATTTTTAATGTCTGATTTTTGTTTTAAACAAATTATAATAA	Fungi	Ascomycota	Taphrinomycetes	Taphrinales	Taphrinaceae	Taphrina	Taphrina_sp	484	3
OTU46	SH2058910.09FU_UDB05409914_reps	ACCTGCGGAGGGATCATTAATGAAGTCTGGGCTCCGGCCCTCTCTCTTCTACACACTTGTGAACTTACACTGTTGCTTTGGCAGGTTTCCGGACGGGCGAAAGCTCTGAAGGTCAGGTCGAAAGGCGCCTGCCAAGGACATTTACCCACCCTTTTTATATTGTCTGATTTTTGTTTTAAACAAATTATAATAA	Fungi	Ascomycota	Taphrinomycetes	Taphrinales	Taphrinaceae	Taphrina	Taphrina_betulina	375	1
OTU47	SH1356984.09FU_UDB0747250_reps	ACCTGCGGAGGGATCATTATTGAATTGTTTGTCTGAACTGGCTTGCCAGTTTGACATCCATATCCTTCACACCTGTGCACTGTTGGATGACCAGATCACTACCTTTTGGTAGGAGTCTGCAAGTCCACTTTTACACTTAACATTAATGTAACAAATGTAGTCTTATTATAACATAATAA	Fungi	Fungi_phy_Incertae_sedis	Fungi_cls_Incertae_sedis	Fungi_ord_Incertae_sedis	Fungi_fam_Incertae_sedis	Fungi_gen_Incertae_sedis	Fungi_sp	296	105
OTU48	SH1531587.09FU_KT389515_refs	ACCTGCGGAGGGATCATTACCGAGAGTTGCAGGCTTTTGTCTGCCATCTCTTACCCATGTCTTTTGCGTACTACACGTTTCCTCGGCAGGTCCGCCTGCCGTTAGGACCCCATTAAACCATTTGCAGTTGCAGTCAGCGTCTGAAAAACTTAATAATTAC	Fungi	Ascomycota	Dothideomycetes	Pleosporales	Didymellaceae	Neoascochyta	Neoascochyta_exitialis	553	17
OTU49	SH0110559.09FU_MW582332_reps_singleton	ACCTGCGGAGGGATCATTACATTCAGTAGCTTGCTACTGGTCGGGAGGCGCTGTAACTCCGCATAGTATTAATTTACTGATGAGCGGCAGGCCCTCTGTCTGTACCCTTGTCTTTTGCGCACTCATGTTTCCTCGGCGGGCTTGCCCGCCGATTGGACAAAACTATAACCTTTTTAATTTTCAATCAGCGTCTGAAAAAACTTAATAATTAC	Fungi	Ascomycota	Dothideomycetes	Pleosporales	Phaeosphaeriaceae	Phaeosphaeria	Phaeosphaeria_culmorum	354	2
OTU5	SH1412960.09FU_UDB0207964_reps	ACCTGCGGAGGGATCATTAATGAAATGCAAGGACGCTCTTTTTAGAGGTCCGACCCAAATCATTTTCCTTTACACTGTGCACATACTACTTTTCTACACCATTTTTTACGCATTAGTCTAAGAATGTAATATCAGTCTCGAAAGAGCAATAAAGTAATAA	Fungi	Fungi_phy_Incertae_sedis	Fungi_cls_Incertae_sedis	Fungi_ord_Incertae_sedis	Fungi_fam_Incertae_sedis	Fungi_gen_Incertae_sedis	Fungi_sp	11818	2017
OTU50	SH0040818.09FU_JX386777_reps_singleton	ACCTGCGGAGGGATCATTACCTAGAGTTTGTAGACTTCGGTCTGCTACCTCTTACCCATGTCTTTTGAGTACCTTCGTTTCCTCGGCGGGTCCGCCCGCCGATTGGACAACATTCAAACCCTTTGCAGTTGCAATCAGCGTCTGAAAAAACATAATAGTTAC	Fungi	Fungi_phy_Incertae_sedis	Fungi_cls_Incertae_sedis	Fungi_ord_Incertae_sedis	Fungi_fam_Incertae_sedis	Fungi_gen_Incertae_sedis	Fungi_sp	308	38
OTU51	SH1886797.09FU_UDB0427719_reps	TTAACGAATAACTATGGTGTCTTGGTTGTCGCTGGCTCCTCGGAGCATCGTGCACGCCCACCATTTTTATCTATCCACCTGTGCACCGAATGTAGGTCTGGATGACTCTCGTCTCCGGGCGGATGCGAGGTTTGCGTGTGCGTAGCGCGTTCATGCGTGTTGCGTACGGGCTCTCCTCGAATTTCCAGACTCTACGTCTTTTTACACACCCCAAACGTATGATGCAGAATGTAGTCAATGGGCCTTTAAAAGCCTATAAAACACTATACAACTTTCAGCAACGG	Fungi	Basidiomycota	Agaricomycetes	Agaricales	Psathyrellaceae	Coprinellus	Coprinellus_sp	703	2118
OTU52	SH1640116.09FU_UDB0464360_reps	ACCTGCGGAGGGATCATTAATAAATATCTGTTCAGGCGACAATCTTCGTCTGGCTAACCGTAAAAGGTTTAGCAGCTACCCTGTGATTATATTGACTTGGCTTGAAAAACAAATTATAAATTATAATAA	Fungi	Fungi_phy_Incertae_sedis	Fungi_cls_Incertae_sedis	Fungi_ord_Incertae_sedis	Fungi_fam_Incertae_sedis	Fungi_gen_Incertae_sedis	Fungi_sp	305	4
OTU53	SH1567148.09FU_AF444379_refs	ACCTGCGGAGGGATCATTAATAAATGGCGAAGCTTTCGAGCCTAGCTTTTATCATCCTATACACCTGTGAACTATTTGCCTTCGGGCACCAAACAAACATAATGTAATGAATGTAATCTACTATAATAAATAC	Fungi	Basidiomycota	Tremellomycetes	Tremellales	Bulleribasidiaceae	Dioszegia	Dioszegia_hungarica	196	18
OTU54	SH0154148.09FU_MT452522_reps_singleton	ACCTGCGGAGGGATCATTAATAATGCCCTCTGACGCAAGTCATTGGGTTAGATCTGCTCTCTTCGCAAGAAGAGGGTTTCCATACACACCGTGAACTGTGGCTTCGGCCATCACAAACTGTTAGTAATGAATGTAATATCATAACAAAAACAA	Fungi	Basidiomycota	Tremellomycetes	Tremellales	Bulleribasidiaceae	Vishniacozyma	Vishniacozyma_victoriae	329	63
OTU55	SH1657769.09FU_UDB0406642_reps	ACCTGCGGAGGGATCATTAATAATAGCGCAAGCTTTTATCTTATACAACTGTGAACTATTGCCTTCGGGCTTACCTTCGGGTCTACAAACATAATCGTAACGAATGTAAACTATTATAATTAATTAT	Fungi	Basidiomycota	Tremellomycetes	Tremellales	Bulleribasidiaceae	Bulleribasidiaceae_gen_Incertae_sedis	Bulleribasidiaceae_sp	122	54
OTU56	SH1836859.09FU_UDB03682196_reps	ACCTGCGGAGGGATCATTAATACATGTTGAGTTGCTTTATTGCGATTCTTTGTATACCATTACCCCCCAACCCAGAGGTGCATTGTGGCCTTTCACGAGGTTAGCAGTGTATCAGTACGTATTACAAAGTCTGACTTTGTCTTACATTACATATAAGTTACCCCCCATTTACACTTAAGAAGTTTTAAGAATGATACCCTATAATTATAT	Fungi	Basidiomycota	Pucciniomycetes	Pucciniales	Melampsoraceae	Melampsora	Melampsora_populnea	258	0
OTU57	SH2074411.09FU_UDB0796083_reps	ACCTGCGGAGGGATCATTATCGAATTATAAGCGAGGGTTGTAGCTGGCCTCCCTTTCGAGGCATGTGCACGCCTGAGCTCTTAAATCCACAACACACCTGTGAACCCACCGTAGGCCTTCGGGCTTATGTATCATATACTCTGAATGTGTCATAGAATGTTCATGTTGCCTTAAAACGCAATCAAATAC	Fungi	Basidiomycota	Agaricomycetes	Atheliales	Tylosporaceae	Amphinema	Amphinema_sp	261	10
OTU58	SH1782742.09FU_UDB0437620_reps	ACCTGCGGAGGGATCATTAATGAACCTTTGAGAGAGTTGAGCTCATTTTTCTAATGAAGCTTGCTCTTTCTTAAACCTTTTAATACACCTGTGCACTTTTGAGGGGATTAGTTAGACTTTTTTTGTAATGAAAAAGTGTAAGGTCCCCTTTTGTAACTACATACACTTTTTTTTTTGTATTCGAATGTCTTGTTGGTAATATATAATAC	Fungi	Basidiomycota	Agaricomycetes	Cantharellales	Cantharellales_fam_Incertae_sedis	Cantharellales_gen_Incertae_sedis	Cantharellales_sp	381	11
OTU59	SH0053111.09FU_KT160850_reps_singleton	ACCTGCGGAGGGATCATTACAGAGTTCATGCCCGAAAGGGTAGACCTCCCACCCTTGTGTATTATTACTTTGTTGCTTTGGCGAGCTGCCTTCGGGCCTTGTATGCTCGCCAGAGAATACCAAAACTCTTTTTATTAATGTCGTCTGAGTACTATATAATAGTTAA	Fungi	Ascomycota	Ascomycota_cls_Incertae_sedis	Ascomycota_ord_Incertae_sedis	Ascomycota_fam_Incertae_sedis	Ascomycota_gen_Incertae_sedis	Ascomycota_sp	167	25
OTU6	SH0256162.09FU_HG937175_reps_singleton	ACCTGCGGAGGGATCATTATTGATTGGTCGAAAGACCTTATCAGATTCTACCACCTCTGTGAACCGTTGACCTCCGGGTTAATAATCAAACATCAGTGTAACGAACGTAAGAGTATCTTAATTAAACAA	Fungi	Ascomycota	Sordariomycetes	Hypocreales	Nectriaceae	Nectriaceae_gen_Incertae_sedis	Nectriaceae_sp	13915	618
OTU60	SH1719681.09FU_KU163657_refs	ACCTGCGGAGGGATCATTACAATTCAGTAGCTTGCTACTGATCAAGAGGCGCTGTAAGCCCGCATAGTTTAATCACTGATGAGCGGCAGGCACTCTGTCTTATCCTTGTCTTTTGCGCACTCATGTTTCCTCGGCGGGCTTGCCCGCCGATTGGACAACCCTATAACCTTTTTAATTATCAATCAGCGTCTGAAAATAATAATAATTAC	Fungi	Ascomycota	Dothideomycetes	Pleosporales	Phaeosphaeriaceae	Septoriella	Septoriella_dactylidis	268	1
OTU61	SH1522620.09FU_UDB001581_refs	ACCTGCGGAGGGATCATTATTGAATGAACTTGGCTTGGTTGCTGCTGGTCTTTTCGAAGACATGTGCACGCCATGTCATCTTTATATCTCCACCTGTGCACCTTTTGTAGACCTGGATTCAATTTTCCGAGGTAACTCGGTCGTGAGGAACTGCTTAACGGCTTTCCTTGTTAGTTTCCAGGCCTATGTTTTCATATACACCATACGAATGTAACAGAATGTCATTATTAGGCTTAATTGTCTTATAAACTATATAC	Fungi	Basidiomycota	Agaricomycetes	Agaricales	Strophariaceae	Hypholoma	Hypholoma_capnoides	258	10
OTU62	SH1798437.09FU_AF492124_refs	ACCTGCGGAGGGATCATTAACGAAGTCTGGGTCTCCGGCCCAACCTCTTCTACACACTTGTGCATCTACCCTGTTGCTTTGGCAGGTCTCCGGCGCAGGGCTGCACCAGCAGCTCGGTGCCGGTCAGGTCGAAAGGCGCCTGCCAAAGACATTCTAAATACCACCTTTTTCATTTGTGTCTGACTATATTGTTTTTTACAAACGTAACAA	Fungi	Ascomycota	Taphrinomycetes	Taphrinales	Taphrinaceae	Taphrina	Taphrina_vestergrenii	220	12
OTU63	SH1534959.09FU_KC171350_refs	ACCTGCGGAAGGATCATTACAGAGTTCATGCCCGAAAGGGTAGACCTCCCACCCTTGTGTATTATTACTTTGTTGCTTTGGCGAGCTGCCTTCGGGCCTTGTATGCTCGCCAGAGAATACCAAAACTCTTTTTATTAATGTCGTCTGAGTACTATATAATAGTTAA	Fungi	Ascomycota	Leotiomycetes	Helotiales	Sclerotiniaceae	Botrytis	Botrytis_caroliniana	109	8
OTU64	SH2086893.09FU_KP171632_reps	ACCTGCGGAGGGATCATTACACAATAACAAGGCGGGCTGGACACCCCCCGCTGGGCACTGCTTCACGGCGTGCGCGGCGGGGCCGGCCCTGCTGAATTATTCACCCGTGTCTTTTGCGTACTTCTTGTTTCCTGGGTGGGCTCGCCCGCCCTCAGGACCAACCACAAACCTTTTGCAATAGCAATCAGCGTCAGTAACAACGTAATTAATTAC	Fungi	Ascomycota	Dothideomycetes	Pleosporales	Pleosporaceae	Alternaria	Alternaria_infectoria	292	13
OTU65	SH2030388.09FU_UDB02244848_reps	ACCTGCGGAGGGATCACTAGTGAATACACCGGGAGCGTCTTAACTGACCTCCCAACCCTTCACAATCCACATACACCTGTGCACTGTTTTGGCTTTTGAGCAATCGAAAGCCAATCATTTTATACAAACTCTTAGTTTAATGAATGTAAACGTTTTATATAAACAAAATAA	Fungi	Basidiomycota	Tremellomycetes	Cystofilobasidiales	Mrakiaceae	Itersonilia	Itersonilia_sp	178	3
OTU66	SH1886719.09FU_JN159560_refs	TTAACGAATAACTATGGTGTCTTGGTTGTCGCTGGCTCCTCGGAGCATCGTGCACGCCCGCCATTTTTATCTATCCACCTGTGCACCGAATGTAGGTCTGGATGACTCTCGTCTCCGGGCGGATGCGAGGTTTGCGTGTGCGTAGCGCGTTCGCGCGCGTTGCGTACGGGCTCACCTTGAATTTCCAGACTCTACGTCTTTTTACACACCCCAAACGTATGATGCAGAATGTAGTCAATGGGCCTTTAAAAGCCTATAAAACACTATACAACTTTCAGCAACGG	Fungi	Basidiomycota	Agaricomycetes	Agaricales	Psathyrellaceae	Coprinellus	Coprinellus_disseminatus	385	1067
OTU67	SH1388818.09FU_UDB04493005_reps	ACCTGCGGAGGGATCATTAAATATCAGTAGTTTACTACTGTATGAGAGGGGGGAAAACACCCGGACCTGTCCCTTGAGGGCAGGCCCGGTCACTGGAGTACCCTTCTGTCTTAACCCTTGTTTCTTGCGCACTTGTGTTTCCTCGGCAGGCTTGCCTGCCGTTTGGACAAACCAATAACCTTTTTAATTTTCAATCAGCGTCTGAATTATTTTAATAATTAC	Fungi	Ascomycota	Dothideomycetes	Pleosporales	Phaeosphaeriaceae	Phaeosphaeria	Phaeosphaeria_sp	225	21
OTU68	SH1368198.09FU_UDB07039757_reps	ACCTGCGGAGGGATCATTAACGAATTACGGGGAGTTGATGCTGGCATTTACTTGCATGTGCTCACTCTCTTAATCCATTTCACACCTGTGCATCTTAATTTCGAAGTAAGGAGGCTCTCTCTGAGCCCTCCAAGCTTTGGAAGCTTATCAAACTCTTAATTGTCTTAATGAATGTTTATCTGCCGTAAGGCAAAATCTATAC	Fungi	Basidiomycota	Agaricomycetes	Cantharellales	Hydnaceae	Sistotrema	Sistotrema_sp	179	7
OTU69	SH2082065.09FU_KP170657_refs	ACCTGCGGAGGGATCATTACCCTTCTTAATCAGAGGTTTAGCCTTCATTGGCCGTATACCTTTCTGATTTTACCCATGATTTTGCGCACTATTTGTTTCCTCGGCGGGCTTGCCCGCCGATTGGACACCCTACAACCCTTGTAATTGCAATCAGCGTCAGTAACAAGTAATTATTAC	Fungi	Ascomycota	Dothideomycetes	Pleosporales	Leptosphaeriaceae	Sphaerellopsis	Sphaerellopsis_filum	191	6
OTU7	SH1836832.09FU_KF780761_reps	ACCTGCGGAGGGATCATTAATACATGTTGAGCGCACTTTAATGTGACTCTTTGTATCACTATTACCACCCAACCCAGAGGTGCATTGTGGCCTTTAACGAGGTTAGCAGTGTATCAGTACGTATCCCAAAGGCAACTTTGAGTTACATTACCCATAATTTACCCCCATTTACACTTAATAAGTTTTAAGAATGATACCTATAATTATAT	Fungi	Basidiomycota	Pucciniomycetes	Pucciniales	Melampsoraceae	Melampsora	Melampsora_sp	7507	297
OTU70	SH0055114.09FU_KT160989_reps_singleton	ACCTGCGGAGGGATCATTACAGAGTTCATGCCCTTCGGGGTAGATCTCCCACCCTTGAATATTATACCTTAGTTGCTTTGGCAGGCCGGGGCAACCCCCCGGGCTCAGGCCTGGGAGTGCCTGCCAGAGGAAACAAACTCTGTTTTTAGTGATGTCTGAGTACTATATAATAGTTAA	Fungi	Ascomycota	Ascomycota_cls_Incertae_sedis	Ascomycota_ord_Incertae_sedis	Ascomycota_fam_Incertae_sedis	Ascomycota_gen_Incertae_sedis	Ascomycota_sp	188	16
OTU71	SH1782743.09FU_JN032497_reps	ACCTGCGGAGGGATCATTAATGAACCTTTGAGAGAGTTGAGCTATTAATCAAGCTTGCTCTTTCTTAAACCTTTTAATACACCTGTGCACTTTTGAGGGGATTAGTTAGACTTTTTTGTAATGAAAAAGTGTAAGGTCCCCTTTTGTAACTACATACACTTTTTTTTTTTGTATTCGAATGTCTTGTTGGTAATATATAATAC	Fungi	Basidiomycota	Agaricomycetes	Cantharellales	Hydnaceae	Sistotrema	Sistotrema_sp	455	4
OTU72	SH1771494.09FU_UDB05138652_reps	ACCTGCGGAGGGATCATTATTGAATACGTTGGTACTGTTGCTGGCTCTTCACTGAGCATGTGCACGTCCATCTATTTATCTTCTCTTGTGCACCTTTTGTAGTCTTTTGAAGAAGAGTGGGGTGGTATCCTCAGGGAGAACGCTTCGCCCTTTTTTCAGAGGCTATGTTTTCATATACACTATAAAGTTACAGAATGTCTTTTAAAGATTGTGCTAGCCGCAGTCATTAAACCTATAC	Fungi	Basidiomycota	Agaricomycetes	Agaricales	Mycenaceae	Mycena	Mycena_sp	262	4
OTU73	SH1531803.09FU_GU237895_refs	ACCTGCGGAGGGATCATTACCTAGAGTTTGGTGGACTTTGTCTGCTATCTCTTACCCATGTCTTTTGAGTACTTACGTTTCCTCGGTGGGTTCGCCCGCCGATTGGACAATTTAAACCATTTGCAGTTGCAATCAGCGTCTGAAAAACATAATAATTAC	Fungi	Ascomycota	Dothideomycetes	Pleosporales	Didymellaceae	Phomatodes	Phomatodes_aubrietiae	86	103
OTU74	SH0031333.09FU_LR961909_reps_singleton	ACCTGCGGAGGGATCATTACTGAGTTAGGGTTCCTTGTGAGCCCGACCTCCAACCCTTTGTTAATACCACTTTGTTGCTTTGGCAGGCCCGCTTTCGGGCCGCTGGAGGGGTTTAGTCACCTCTGGCCAGTGCTTGCCAGTAGCCAAATCAAATTCTTTTAATTATGTCGTCTGATTCTTTAATTAAAATTTAATTAA	Fungi	Ascomycota	Eurotiomycetes	Eurotiomycetes_ord_Incertae_sedis	Eurotiomycetes_fam_Incertae_sedis	Eurotiomycetes_gen_Incertae_sedis	Eurotiomycetes_sp	127	30
OTU75	SH1702641.09FU_KT454381_reps	ACCTGCGGAGGGATCATTACAGAGTTCATGCCCTTCGGGGTAGATCTCCCACCCGTGTCATCACACCTTTGTTGCTTTGGCGGGCCCGCCTCGGCCACCGGCTCCGGCTGGTGAGCGCCCGCCAGAGGACCCCAAACTCTGAAATTTAGTGTCGTCTGAGTACTATATAATAGTTAA	Fungi	Ascomycota	Leotiomycetes	Helotiales	Dermateaceae	Dermateaceae_gen_Incertae_sedis	Dermateaceae_sp	83	100
OTU76	SH0026896.09FU_MH860331_reps_singleton	ACCTGCGGAGGGATCATTAAAGAGAAAGGGGCTAAACACCCCGACCTCCAACCCTCTGTTGTTAAAACTACCTTTGTTGCTTTGGCGGGACCGTTCGGTCTCCGAGCCGCCAGGCCCCTTCACGGGGGTCCAGGCGAGCGCCCGCCATAGTTAAACCAAACTCTTGTTATTAAACCGGTCGTCTGAGTAAAATTTTTGAATTAAATCAA	Fungi	Ascomycota	Dothideomycetes	Dothideales	Aureobasidiaceae	Saccothecium	Saccothecium_sepincola	175	1
OTU77	SH1802296.09FU_MT236718_reps	ACCTGCGGAGGGATCACTAGTGATTAAACTGAGGTCATACTAGGCGTAAAAAACCTAAGATGTCTCAACCCTTCACATCCACATACACCTGTGCACTGTTATGGTTGTAGGATTGTCAAGTGGAGTCTTTTGGTAACGAAAGACCTTCTTGATGAACTCGCCATCATTTTTATACAATAACTCAAGTCTTATGAATGTAAACGTTTTATAATAAACTAATAA	Fungi	Basidiomycota	Microbotryomycetes	Sporidiobolales	Sporidiobolales_fam_Incertae_sedis	Sporidiobolales_gen_Incertae_sedis	Sporidiobolales_sp	153	5
OTU78	SH1758923.09FU_UDB02171900_reps	TTAAAAATGTCCCCCGGAGAATCTCTGAGGTCAGTTCAATGTATGTACCAATGGACCACTCGTACACTTGTACACCGCTCGGTGCGTCATCGCAAACCTTCCTTGTTAGAGTTGGTTTGCCATCAGAGTCGGCGAAGGGGTTGCGAGAGTCGACAATAGTCGTGCGTAGACTTGCAGCCCTCATATCTGGGTAGCTCCCTATGTTCACCGATGCGATACTAAAATTACATTGAGCCCCTCAGAGGCTATCCACCCCCATCCCCTGTAATCAATGACCATTTTAT	Fungi	Fungi_phy_Incertae_sedis	Fungi_cls_Incertae_sedis	Fungi_ord_Incertae_sedis	Fungi_fam_Incertae_sedis	Fungi_gen_Incertae_sedis	Fungi_sp	125	1
OTU79	SH1412890.09FU_MT236843_reps	ACCTGCGGAGGGATCATTAATGAATACACTGGACGCTCTTTTTAGAGGTCCGACCAAATCATTACCTTCACACTGTGCACACACTTCTTTTTCACCCATTTTAAACACCTTAGTATAAGAATGTACCAGTCTCTTAATTGAGCATAAATATATAATAA	Fungi	Fungi_phy_Incertae_sedis	Fungi_cls_Incertae_sedis	Fungi_ord_Incertae_sedis	Fungi_fam_Incertae_sedis	Fungi_gen_Incertae_sedis	Fungi_sp	27	113
OTU8	SH1532766.09FU_KY189984_refs	ACCTGCGGAGGGATCATTACCGTGGGGATTCGTCCCCATTGAGATAGCACCCTTTGTTTATGAGCACCATTGTTTCCTTGGCAGGCTTGCTTGCCAGTGGACACCCCAAAAACCCTTTGCAGTAGCAGTATCTTCAGTAAAAACAAATATTAA	Fungi	Ascomycota	Dothideomycetes	Pleosporales	Melanommataceae	Praetumpfia	Praetumpfia_obducens	13219	98
OTU80	SH1903053.09FU_UDB06805058_reps	ACCTGCGGAGGGATCATTATCGAGTTCAGAATGTGGGCTTGAGCTGGCGCTTCGGCGCAAGTGCTCGGCCCCGCTCATCCACTCAACCCCTGTGCACTTTAGAGGTGTGGTCCCCCGTCATGGGAGCCGCCGGCGCGAGCTGGCTGGGATCGCGCCTCGACCTTCACACAAACCACTCAAAGTATAGTGAATGTGAATCGCGTTAGCGATGAAACTTAATAC	Fungi	Basidiomycota	Agaricomycetes	Agaricomycetes_ord_Incertae_sedis	Agaricomycetes_fam_Incertae_sedis	Agaricomycetes_gen_Incertae_sedis	Agaricomycetes_sp	124	7
OTU81	SH1490600.09FU_UDB0174301_reps	ACCTGCGGAGGGATCATTACAGAGTATCATGCCCTTCGGGGTAGATCTCCACCCTTGAATAACATACCTTTGTTGCTTTGGCAGGACGCACTCGTGCCAGGGGCTTCGGCTCTTGAGTGCCTGCCAGAGGACCACAACTCTTGTTTTTAGTGATGTCTGAGTACTATATAATAGTTAA	Fungi	Ascomycota	Leotiomycetes	Helotiales	Ploettnerulaceae	Cadophora	Cadophora_sp	131	3
OTU82	SH2067946.09FU_MG828953_refs	ACCTGCGGAGGGATCATTAACCTTTCAAAACAGGGTGCGTCGCGGCCCCCGAGGTGCGGAAACAAGCCTCGAGCGGTTTGGGGTCCTCCCCTTCACGCGCGCACGACTGCCATCCTTACTTTACGAGCACCTTCTGTTCTCCCTCGGCGGGGCAACCTGCCGTTGGAACCGAATAAACTCTTTTTGCATCTAGCATTACCTGTTCCGAAACAAACAATCGTTAC	Fungi	Ascomycota	Dothideomycetes	Pleosporales	Didymosphaeriaceae	Pseudopithomyces	Pseudopithomyces_rosae	102	1
OTU83	SH1537333.09FU_LT604877_reps	ACCTGCGGAGGGATCATTACAGAGTTCATGCCCTCACGGGTAGATCTCCCACCCTTGTGTAATATAAATATCTGTTGCTTTGGCGGGTCGCGAGCTCACCCTCGCCCTGTGTACCCGCCAGAGGACCCATAAACTCTGAATGTTAGTGTCGTCTGAGTACTATATAATAGTTAA	Fungi	Ascomycota	Leotiomycetes	Helotiales	Hyaloscyphaceae	Brunnipila	Brunnipila_fuscescens	86	5
OTU84	SH1340862.09FU_MK050409_refs	ACCTGCGGAGGGATCATTAGTGAATAACAAGGGTGTCCAATTTAACTTGGAACCCGACCTTCTCACATCTAACCCTGTGCATCTGTTTTAATGGCGAGCAGCTCGAAAGAGTTGTGAGCCGTTTCACTTTACAAACACTAGTCTATGAATGTAATCTTTTTATAACAAATAAA	Fungi	Basidiomycota	Microbotryomycetes	Sporidiobolales	Sporidiobolaceae	Sporobolomyces	Sporobolomyces_ellipsoideus	73	21
OTU85	SH1416869.09FU_MK812184_reps	ACCTGCGGAAGGATCATTACTGAGAGAGGGGCTTCGCGCTCCCGGGGTTTCGGCCTCGAACTCTTCACCCATTGTGTATCGTACCTTTGTTGCTTTGGCGGACCTTGGGGTCTCCCCGCCCTGGCCTTCGTGCCGAGGAGTGTCCGTCAGAGGCCCATCAAAACCCATTGTATTAGTGACGTCCGAGTTAAAACACAATAGTAAA	Fungi	Ascomycota	Lecanoromycetes	Lecanorales	Parmeliaceae	Melanohalea	Melanohalea_exasperata	58	0
OTU86	SH1522839.09FU_UDB019640_refs	ACCTGCGGAGGGATCATTATTGAATGAACTTGACTTGGTTGCTGCTGGTCTTTTCGAAGGCATGTGCACACTTTGTCATCTTTATATCTCCACCTGTGCACCTTTTGTAGACCTGAAACCAAATTTCCGAGGCAACTCGGTCGTGAGGAAATGCTTAACAGCTTTCCTTGTTAGGTTCCAGGGCTATGTTTTCATATACACCATAAGAATGTAACAGAATGTCATTATTAGGCTTAGTTGCCTTATAAACTATATAC	Fungi	Basidiomycota	Agaricomycetes	Agaricales	Strophariaceae	Hypholoma	Hypholoma_lateritium	116	16
OTU87	SH1564219.09FU_MF614972_reps	ACCTGCGGAGGGATCATTAATAAACGGCGACGCTTTCGAGCTTAGCTTTTATATCCTATACACCTGTGAACTATTTGCCTTTGGGCACAAACTTAAACATAATGTAATGAATGTAAACTATTATAACAAATAC	Fungi	Basidiomycota	Tremellomycetes	Tremellales	Bulleribasidiaceae	Dioszegia	Dioszegia_fristingensis	53	15
OTU88	SH1994642.09FU_UDB03176457_reps	ACCTGCGGAGGGATCATTATTGAATAATAGGGCTTCCCATTCTTTGGGGCCCGAACCTCACATAATTTCCACACACTTGTGAATCGTTGGAGCATGGAAGGAGAGACTCTCTCGAGTCTCTGTGAAAATGCTCTGGCACCCATTTATTATTACAAACTCTGAGTTAATGGATGTAGTTGTAAACTTGTCTTTTGACAGAAACAAAAATAC	Fungi	Basidiomycota	Exobasidiomycetes	Exobasidiomycetes_ord_Incertae_sedis	Exobasidiomycetes_fam_Incertae_sedis	Exobasidiomycetes_gen_Incertae_sedis	Exobasidiomycetes_sp	73	43
OTU89	SH2061454.09FU_AM901850_refs	ACCTGCGGAGGGATCATTATTGAAGTTCTCTGAGAGGATTTGTTGCTGGCTCTCCGGAGTATTGTGCACGCCTCTCACACTTTATCAACCACCTGTGCACCTCTCGCAGCTTTCTCAGATGCCTTTTCAGTTTTCGGACTGGTGGGGACTGTTGCTGTGGCTTTATGTCGCGGCTTCTGGTCCAATATCTGTTAAAGTTGCGTCTTAACACACACACTTTTAATGTCAAAGAATATATCATGGTCTTGATTGACCTTAAAATTTAAATAC	Fungi	Basidiomycota	Agaricomycetes	Agaricales	Pterulaceae	Merulicium	Merulicium_fusisporum	177	4
OTU9	SH1567160.09FU_AF444406_refs	ACCTGCGGAGGGATCATTAATAAATGGCGAAAGCTTTCTATTATCCATAACACCTGTGAACTATTTGCCTTCGGGCACCAAACCAAACATAATGTAATGAATGTAATCTACTATAATAAATAT	Fungi	Basidiomycota	Tremellomycetes	Tremellales	Bulleribasidiaceae	Dioszegia	Dioszegia_crocea	5710	1527
OTU90	SH1340816.09FU_AY015439_refs	ACCTGCGGAGGGATCATTATTGAAAACAAGGGTGTCCAATTTAACTTGGAACCCGAACTTCTCAATTCTAACTTTGTGCATCTGTATTATGGCGAGCAGTCTTCGGATTGTGAGCCTTCACTTATAAACACTAGTCTATGAATGTAAAATTTTTATAACAAATAAA	Fungi	Basidiomycota	Microbotryomycetes	Sporidiobolales	Sporidiobolaceae	Sporobolomyces	Sporobolomyces_ruberrimus	89	4
OTU91	SH1531389.09FU_UDB04567606_reps	ACCTGCGGAGGGATCATTACCTAGAGTTTGTGGGCTTTGCCCGCTACCTCTTACCCATGTCTTTTGAGTACTTACGTTTCCTCGGCGGGTCCGCCCGCCGATTGGACAAAATTAAACCCTTTGCAGTTGCAATCAGCGTCTGAAAAACATAATAGTTAC	Fungi	Ascomycota	Dothideomycetes	Pleosporales	Didymellaceae	Didymellaceae_gen_Incertae_sedis	Didymellaceae_sp	84	1
OTU92	SH0086581.09FU_KT161127_reps_singleton	ACCTGCGGAGGGATCATTAATGAGAACTTGCCCTAACGGGTAGATCTCCCACCCTTTGTTAACCAAACATTGTTGCTTGGTCTGGCCCGACCCTCGGGTCCGCCGGCCTTCGGGCTGGTCAGCGCCGGACAGAGGAAACTAAAACCTTTATCACTGTCGTCAGAGTACTATATAATAGTTAA	Fungi	Ascomycota	Ascomycota_cls_Incertae_sedis	Ascomycota_ord_Incertae_sedis	Ascomycota_fam_Incertae_sedis	Ascomycota_gen_Incertae_sedis	Ascomycota_sp	147	15
OTU93	SH2016584.09FU_DQ317630_refs	ACCTGCGGAGGGATCATTAGTGAATTTTGTATGGGTTTTCCACTCTGTGGTAACCCTCACTACAATACACCAACATCCATATACACCTGTGCACCGTTGGCTAGATGTGGCTCATTCGTGAGTCTTCGTCTGCTGACAACAATTTATAAACTCTGAGTTATAATGAATGTTAATTGTATCTTGCCATTTGGCAGAAACTAAATAC	Fungi	Basidiomycota	Exobasidiomycetes	Microstromatales	Microstromatales_fam_Incertae_sedis	Pseudomicrostroma	Pseudomicrostroma_phylloplanum	82	4
OTU94	SH2058953.09FU_AF492077_reps	ACCTGCGGAAGGATCATTAATGAAGTCTGGGCTTCGGCCCTCTCTCTTCTACACACTTGTGAACTTACACTGTTGCTTTGGCAGGTTTCCCGGAGGACGAGAGTCCCGAGGGTCAGGTCGAAAGACGCCTGCCATTGACACTTATCCACCCTTTTTTAATAGTCTGATTATTGTTTTAAACAAATTAAAATAA	Fungi	Ascomycota	Taphrinomycetes	Taphrinales	Taphrinaceae	Taphrina	Taphrina_alni	64	4
OTU95	SH2107564.09FU_UDB038136_reps	ACCTGCGGAGGGATCATTAATGAACTAGCGCGAGGTTGTCGCTGGCCCGTGAAACGGCATGTGCACGCCTCGTTCTCCATCTCACCCCTGTGCACCTTCGCGTGGGCGTGTCGGCTTTGCGGCCTTCGCGCCCGCGTTTCTTATACACCCTTATGTATGTCTATGAATGTCTTTTGATGTGTAACGCATCTTGTAAC	Fungi	Basidiomycota	Agaricomycetes	Russulales	Russulales_fam_Incertae_sedis	Pseudoxenasma	Pseudoxenasma_verrucisporum	147	5
OTU96	SH1598351.09FU_UDB0429089_reps	ACCTGCGGAGGGATCATTAAATTTCGGTAGTTTACTACCGTTTGAAGGGGGTGGAAACCTTGAAAGAGGGAGTACATTCTGTTCTTAACCCTTGACTTTTTGCGTACTCATGTTTCCTCGGTAGGCTTGCCTGCCGATTGGACAATCAATAACCTTTTTACTTTTTAATCAGCGTCTGATCAATTTTAATAATTAC	Fungi	Ascomycota	Dothideomycetes	Pleosporales	Phaeosphaeriaceae	Phaeosphaeria	Phaeosphaeria_sp	115	19
OTU97	SH1802293.09FU_GU054316_reps	ACCTGCGGAGGGATCACTAGTGATTAAACTGAGATCGCACTAGGCTTAAAAACCCTAAGGCGTCTCAACCCTTCACATCCACATACACCTGTGCACTGTTATGGTTGTAGATCGTTAATCGCGAGCCTTTTGGTAACGAAAGGTCAGCTTTTAATGAACTCGCCATCATTTTTATACAATAACTCAAGTCTTATGAATGTAAACGTTTTATAATAAACTAATAA	Fungi	Basidiomycota	Microbotryomycetes	Sporidiobolales	Sporidiobolales_fam_Incertae_sedis	Sporidiobolales_gen_Incertae_sedis	Sporidiobolales_sp	109	3
OTU98	SH0183132.09FU_EU442589_reps_singleton	ACCTGCGGAGGGATCATTACCGAGTTTACAACTCCCAAACCCCTGTGAACATACCTTAATGTTGCCTCGGCGGATCAGCCCGCGCCCCGTAAAACGGGACGGCCCGCCAGAGGACCCAAACTCTAATGTTTCTTATTGTAACTTCTGAGTAAAACAAACAAATAAATCAA	Fungi	Ascomycota	Sordariomycetes	Hypocreales	Nectriaceae	Fusarium	Fusarium_oxysporum	32	8
OTU99	SH1490974.09FU_KY661054_reps	ACCTGCGGAGGGATCATTACTGAGCGTGAAGCCACGCAGGGCGCCTGTCCTGCGCGGCTGACCCTCCACCCGTGTGAACTGATTATGTTGCTTTGGCGGGCCGGGCTCGACCTACCGGCTCCGGCTGGGGAGTGCCCGCCAGAGAAGCCCCAACTCATGTAGTTAGTGCAGTCTGAGAAAAATTTAATAAGTAA	Fungi	Ascomycota	Leotiomycetes	Erysiphales	Erysiphaceae	Podosphaera	Podosphaera_dipsacacearum	84	0
